# Supplementary material for: Precise genotyping and recombination detection of Enterovirus
Source: BMC Genomics. 2015 Dec 9;16(Suppl 12):S8. doi: 10.1186/1471-2164-16-S12-S8 (PMC4682392; doi:10.1186/1471-2164-16-S12-S8)
Supplement: Additional file 1 — Supplementary data files: Table S1: GTRefSet list, Table S2: ExRefSet list and Table S3: Summary of congruence between GenBank and re-classification in this study. [file 1471-2164-16-S12-S8-S1.xlsx]

## Sheet: Table S1
Table S1. GTRefSet list. The reference sequences used in genotyping, with ICTV formal acronym, GenBank accession number of sequenced region.
Species	serotype	acronym	accession	Region
Enterovirus A	Coxsackievirus A2	CV-A2	AY421760	CG
Enterovirus A	Coxsackievirus A3	CV-A3	AY421761	CG
Enterovirus A	Coxsackievirus A4	CV-A4	AY421762	CG
Enterovirus A	Coxsackievirus A5	CV-A5	AY421763	CG
Enterovirus A	Coxsackievirus A6	CV-A6	AY421764	CG
Enterovirus A	Coxsackievirus A7	CV-A7	AY421765	CG
Enterovirus A	Coxsackievirus A8	CV-A8	AY421766	CG
Enterovirus A	Coxsackievirus A10	CV-A10	AY421767	CG
Enterovirus A	Coxsackievirus A12	CV-A12	AY421768	CG
Enterovirus A	Coxsackievirus A14	CV-A14	AY421769	CG
Enterovirus A	Coxsackievirus A16	CV-A16	U05876	CG
Enterovirus A	Enterovirus A71	EV-A71	U22521	CG
Enterovirus A	Enterovirus A76	EV-A76	AY697458	CG
Enterovirus A	Enterovirus A89	EV-A89	AY697459	CG
Enterovirus A	Enterovirus A90	EV-A90	AY697460	CG
Enterovirus A	Enterovirus A91	EV-A91	AY697461	CG
Enterovirus A	Enterovirus A92	EV-A92	EF667344	CG
Enterovirus A	Enterovirus A114	EV-A114	NA	NA
Enterovirus A	Enterovirus A119	EV-A119	KF040076	VP3(p) to 2A(p)
Enterovirus A	Enterovirus A120	EV-A120	LK021688	CG
Enterovirus A	Enterovirus A121	EV-A121	NA	NA
Enterovirus A	Simian enteroviruses 19	SV19	AF326754	CG
Enterovirus A	Simian enteroviruses 43	SV43	AF326761	CG
Enterovirus A	Simian enteroviruses SV46	SV46	AF326764	CG
Enterovirus A	Baboon enterovirus A13	BA13	AF326750	CG
Enterovirus B	Coxsackievirus B1	CV-B1	M16560	CG
Enterovirus B	Coxsackievirus B2	CV-B2	AF081485	CG
Enterovirus B	Coxsackievirus B3	CV-B3	M33854	CG
Enterovirus B	Coxsackievirus B4	CV-B4	X05690	CG
Enterovirus B	Coxsackievirus B5	CV-B5	AF114383	CG
Enterovirus B	Coxsackievirus B6	CV-B6	AF105342	CG
Enterovirus B	Coxsackievirus A9	CV-A9	D00627	CG
Enterovirus B	Echovirus 1	E-1	AF029859	CG
Enterovirus B	Echovirus 2	E-2	AY302545	CG
Enterovirus B	Echovirus 3	E-3	AY302553	CG
Enterovirus B	Echovirus 4	E-4	AY302557	CG
Enterovirus B	Echovirus 5	E-5	AF083069	CG
Enterovirus B	Echovirus 6	E-6	AY302558	CG
Enterovirus B	Echovirus 7	E-7	AY302559	CG
Enterovirus B	Echovirus 9	E-9	X84981	CG
Enterovirus B	Echovirus 11	E-11	X80059	CG
Enterovirus B	Echovirus 12	E-12	X79047	CG
Enterovirus B	Echovirus 13	E-13	AY302539	CG
Enterovirus B	Echovirus 14	E-14	AY302540	CG
Enterovirus B	Echovirus 15	E-15	AY302541	CG
Enterovirus B	Echovirus 16	E-16	AY302542	CG
Enterovirus B	Echovirus 17	E-17	AY302543	CG
Enterovirus B	Echovirus 18	E-18	AF317694	CG
Enterovirus B	Echovirus 19	E-19	AY302544	CG
Enterovirus B	Echovirus 20	E-20	AY302546	CG
Enterovirus B	Echovirus 21	E-21	AY302547	CG
Enterovirus B	Echovirus 24	E-24	AY302548	CG
Enterovirus B	Echovirus 25	E-25	AY302549	CG
Enterovirus B	Echovirus 26	E-26	AY302550	CG
Enterovirus B	Echovirus 27	E-27	AY302551	CG
Enterovirus B	Echovirus 29	E-29	AY302552	CG
Enterovirus B	Echovirus 30	E-30	AF162711	CG
Enterovirus B	Echovirus 31	E-31	AY302554	CG
Enterovirus B	Echovirus 32	E-32	AY302555	CG
Enterovirus B	Echovirus 33	E-33	AY302556	CG
Enterovirus B	Enterovirus B69	EV-B69	AY302560	CG
Enterovirus B	Enterovirus B73	EV-B73	AF241359	CG
Enterovirus B	Enterovirus B74	EV-B74	AY556057	CG
Enterovirus B	Enterovirus B75	EV-B75	AY556070	CG
Enterovirus B	Enterovirus B77	EV-B77	AJ493062	CG
Enterovirus B	Enterovirus B78	EV-B78	AY208120	P1
Enterovirus B	Enterovirus B79	EV-B79	AY843297	CG
Enterovirus B	Enterovirus B80	EV-B80	AY843298	CG
Enterovirus B	Enterovirus B81	EV-B81	AY843299	CG
Enterovirus B	Enterovirus B82	EV-B82	AY843300	CG
Enterovirus B	Enterovirus B83	EV-B83	AY843301	CG
Enterovirus B	Enterovirus B84	EV-B84	DQ902712	CG
Enterovirus B	Enterovirus B85	EV-B85	AY843303	CG
Enterovirus B	Enterovirus B86	EV-B86	AY843304	CG
Enterovirus B	Enterovirus B87	EV-B87	AY843305	CG
Enterovirus B	Enterovirus B88	EV-B88	AY843306	CG
Enterovirus B	Enterovirus B93	EV-B93	EF127244	VP3(p)+VP1+2A(p)
Enterovirus B	Enterovirus B97	EV-B97	AY843307	CG
Enterovirus B	Enterovirus B98	EV-B98	AB426608	CG
Enterovirus B	Enterovirus B100	EV-B100	DQ902713	CG
Enterovirus B	Enterovirus B101	EV-B101	AY843308	CG
Enterovirus B	Enterovirus B106	EV-B106	KF990476	CG
Enterovirus B	Enterovirus B107	EV-B107	AB426609	CG
Enterovirus B	Enterovirus B110	EV-B110	JF416928	5' UTR
Enterovirus B	Enterovirus B110	EV-B110	JF416931	VP4+VP2(p)
Enterovirus B	Enterovirus B110	EV-B110	JF416934	VP3(p)+VP1+2A(p)
Enterovirus B	Enterovirus B110	EV-B110	JF416937	3D(p)
Enterovirus B	Enterovirus B111	EV-B111	KF312882	CG
Enterovirus B	Simian agent 5	SA5	AF326751	CG
Enterovirus C	Poliovirus 1	PV-1	V01149	CG
Enterovirus C	Poliovirus 2	PV-2	M12197	CG
Enterovirus C	Poliovirus 3	PV-3	K01392	CG
Enterovirus C	Coxsackievirus A1	CV-A1	AF499635	CG
Enterovirus C	Coxsackievirus A11	CV-A11	AF499636	CG
Enterovirus C	Coxsackievirus A13	CV-A13	AF499637	CG
Enterovirus C	Coxsackievirus A17	CV-A17	AF499639	CG
Enterovirus C	Coxsackievirus A19	CV-A19	AF499641	CG
Enterovirus C	Coxsackievirus A20	CV-A20	AF499642	CG
Enterovirus C	Coxsackievirus A21	CV-A21	AF546702	CG
Enterovirus C	Coxsackievirus A22	CV-A22	AF499643	CG
Enterovirus C	Coxsackievirus A24	CV-A24	EF026081	CG
Enterovirus C	Enterovirus C95	EV-C95	JX417823	VP1
Enterovirus C	Enterovirus C96	EV-C96	EF015886	CG
Enterovirus C	Enterovirus C99	EV-C99	EF555644	CG
Enterovirus C	Enterovirus C102	EV-C102	EF555645	CG
Enterovirus C	Enterovirus C104	EV-C104	JX982259	CG
Enterovirus C	Enterovirus C105	EV-C105	JX393302	CG(p)
Enterovirus C	Enterovirus C109	EV-C109	GQ865517	CG
Enterovirus C	Enterovirus C113	EV-C113	KC344834	CG(p)
Enterovirus C	Enterovirus C116	EV-C116	JX514942	CG
Enterovirus C	Enterovirus C117	EV-C117	JX262382	CG
Enterovirus C	Enterovirus C118	EV-C118	JX961708	CG
Enterovirus D	Enterovirus D68	EV-D68	AY426531	CG
Enterovirus D	Enterovirus D70	EV-D70	D00820	CG
Enterovirus D	Enterovirus D94	EV-D94	DQ916376	CG
Enterovirus D	Enterovirus D111	EV-D111	JF416929	5' UTR(p)
Enterovirus D	Enterovirus D111	EV-D111	JF416932	VP4+VP2(p)
Enterovirus D	Enterovirus D111	EV-D111	JF416935	VP3(p)+VP1+2A(p)
Enterovirus D	Enterovirus D111	EV-D111	JF416938	3D(p)
Enterovirus D	Enterovirus D120	EV-D120	KF040081	VP3(p)+VP1+2A(p)
Enterovirus E	Enterovirus E1	EV-E1	D00214	CG
Enterovirus E	Enterovirus E2	EV-E2	DQ092793	CG
Enterovirus E	Enterovirus E3	EV-E3	KF748290	CG
Enterovirus E	Enterovirus E4	EV-E4	JQ690748	5' UTR
Enterovirus E	Enterovirus E4	EV-E4	JQ690741	VP1
Enterovirus F	Enterovirus F1	EV-F1	DQ092770	CG
Enterovirus F	Enterovirus F2	EV-F2	DQ092795	CG
Enterovirus F	Enterovirus F3	EV-F3	DQ092794	CG
Enterovirus F	Enterovirus F4	EV-F4	AY462106	CG
Enterovirus F	Enterovirus F5	EV-F5	NA	NA
Enterovirus F	Enterovirus F6	EV-F6	NA	NA
Enterovirus G	Enterovirus G1	EV-G1	AF363453	CG
Enterovirus G	Enterovirus G2	EV-G2	AF363455	CG
Enterovirus G	Enterovirus G3	EV-G3	HQ702854	CG
Enterovirus G	Enterovirus G4	EV-G4	JN807387	CG
Enterovirus G	Enterovirus G5	EV-G5	JQ277724	CG
Enterovirus G	Enterovirus G6	EV-G6	JQ818253	CG
Enterovirus G	Enterovirus G7	EV-G7	NA	NA
Enterovirus G	Enterovirus G8	EV-G8	KJ156400	5' UTR
Enterovirus G	Enterovirus G8	EV-G8	KJ156419	VP4+VP2(p)
Enterovirus G	Enterovirus G8	EV-G8	KJ156437	VP1
Enterovirus G	Enterovirus G8	EV-G8	KJ156454	3D(p)
Enterovirus G	Enterovirus G9	EV-G9	KJ156402	5' UTR
Enterovirus G	Enterovirus G9	EV-G9	KJ156421	VP4+VP2(p)
Enterovirus G	Enterovirus G9	EV-G9	KJ156438	VP1
Enterovirus G	Enterovirus G9	EV-G9	KJ156456	3D(p)
Enterovirus G	Enterovirus G10	EV-G10	KJ156410	5' UTR
Enterovirus G	Enterovirus G10	EV-G10	KJ156430	VP4+VP2(p)
Enterovirus G	Enterovirus G10	EV-G10	KJ156446	VP1
Enterovirus G	Enterovirus G10	EV-G10	KJ156464	3D(p)
Enterovirus G	Enterovirus G11	EV-G11	KJ156415	5' UTR
Enterovirus G	Enterovirus G11	EV-G11	KJ156434	VP4+VP2(p)
Enterovirus G	Enterovirus G11	EV-G11	KJ156451	VP1
Enterovirus G	Enterovirus G11	EV-G11	KJ156469	3D(p)
Enterovirus H	Enterovirus H1	EV-H1	AF326759	CG
Enterovirus J	Simian virus 6	SV6	AF326766	CG
Enterovirus J	Enterovirus J103	EV-J103	FJ007373	CG
Enterovirus J	Enterovirus J108	EV-J108	AF414372	CG
Enterovirus J	Enterovirus J112	EV-J112	NA	NA
Enterovirus J	Enterovirus J115	EV-J115	NA	NA
Enterovirus J	Enterovirus J121	EV-J121	NA	NA
Rhinovirus A	Rhinovirus A1	HRV-A1	D00239	CG
Rhinovirus A	Rhinovirus A2	HRV-A2	X02316	CG
Rhinovirus A	Rhinovirus A7	HRV-A7	DQ473503	CG
Rhinovirus A	Rhinovirus A8	HRV-A8	FJ445113	CG
Rhinovirus A	Rhinovirus A9	HRV-A9	FJ445177	CG
Rhinovirus A	Rhinovirus A10	HRV-A10	DQ473498	CG
Rhinovirus A	Rhinovirus A11	HRV-A11	EF173414	CG
Rhinovirus A	Rhinovirus A12	HRV-A12	EF173415	CG
Rhinovirus A	Rhinovirus A13	HRV-A13	FJ445116	CG
Rhinovirus A	Rhinovirus A15	HRV-A15	DQ473493	CG
Rhinovirus A	Rhinovirus A16	HRV-A16	L24917	CG
Rhinovirus A	Rhinovirus A18	HRV-A18	FJ445118	CG
Rhinovirus A	Rhinovirus A19	HRV-A19	AF343632	VP4+VP2(p)
Rhinovirus A	Rhinovirus A19	HRV-A19	AY450470	VP3(p)+VP1+2A(p)
Rhinovirus A	Rhinovirus A20	HRV-A20	AF343644	VP4+VP2(p)
Rhinovirus A	Rhinovirus A20	HRV-A20	AY450471	VP3(p)+VP1+2A(p)
Rhinovirus A	Rhinovirus A21	HRV-A21	AF343626	VP4+VP2(p)
Rhinovirus A	Rhinovirus A21	HRV-A21	AY450472	VP3(p)+VP1+2A(p)
Rhinovirus A	Rhinovirus A22	HRV-A22	AF343628	VP4+VP2(p)
Rhinovirus A	Rhinovirus A22	HRV-A22	AY450473	VP3(p)+VP1+2A(p)
Rhinovirus A	Rhinovirus A23	HRV-A23	DQ473497	CG
Rhinovirus A	Rhinovirus A24	HRV-A24	EF173416	CG
Rhinovirus A	Rhinovirus A25	HRV-A25	AF343617	VP4+VP2(p)
Rhinovirus A	Rhinovirus A25	HRV-A25	AY450476	VP3(p)+VP1+2A(p)
Rhinovirus A	Rhinovirus A28	HRV-A28	DQ473508	CG
Rhinovirus A	Rhinovirus A29	HRV-A29	DQ473499	CG
Rhinovirus A	Rhinovirus A30	HRV-A30	DQ473512	CG
Rhinovirus A	Rhinovirus A31	HRV-A31	Z29658	5'UTR(p)
Rhinovirus A	Rhinovirus A31	HRV-A31	AF343583	VP4+VP2(p)
Rhinovirus A	Rhinovirus A31	HRV-A31	AY458607	VP3(p)+VP1+2A(p)
Rhinovirus A	Rhinovirus A32	HRV-A32	AF343584	VP4+VP2(p)
Rhinovirus A	Rhinovirus A32	HRV-A32	AY450478	VP3(p)+VP1+2A(p)
Rhinovirus A	Rhinovirus A33	HRV-A33	AF343625	VP4+VP2(p)
Rhinovirus A	Rhinovirus A33	HRV-A33	AY450479	VP3(p)+VP1+2A(p)
Rhinovirus A	Rhinovirus A34	HRV-A34	DQ473501	CG
Rhinovirus A	Rhinovirus A36	HRV-A36	DQ473505	CG
Rhinovirus A	Rhinovirus A38	HRV-A38	DQ473495	CG
Rhinovirus A	Rhinovirus A39	HRV-A39	AY751783	CG
Rhinovirus A	Rhinovirus A40	HRV-A40	AF343641	VP4+VP2(p)
Rhinovirus A	Rhinovirus A40	HRV-A40	AY450484	VP3(p)+VP1+2A(p)
Rhinovirus A	Rhinovirus A40	HRV-A40	AY436654	3D(p)
Rhinovirus A	Rhinovirus A41	HRV-A41	DQ473491	CG
Rhinovirus A	Rhinovirus A43	HRV-A43	AY040232	VP4+VP2(p)
Rhinovirus A	Rhinovirus A43	HRV-A43	AY450486	VP3(p)+VP1+2A(p)
Rhinovirus A	Rhinovirus A45	HRV-A45	AY016409	VP4+VP2(p)
Rhinovirus A	Rhinovirus A45	HRV-A45	AY450487	VP3(p)+VP1+2A(p)
Rhinovirus A	Rhinovirus A45	HRV-A45	AY436684	3D(p)
Rhinovirus A	Rhinovirus A46	HRV-A46	DQ473506	CG
Rhinovirus A	Rhinovirus A47	HRV-A47	GQ223229	CG
Rhinovirus A	Rhinovirus A49	HRV-A49	DQ473496	CG
Rhinovirus A	Rhinovirus A50	HRV-A50	AF343635	VP4+VP2(p)
Rhinovirus A	Rhinovirus A50	HRV-A50	AY450489	VP3(p)+VP1+2A(p)
Rhinovirus A	Rhinovirus A50	HRV-A50	AY436656	3D(p)
Rhinovirus A	Rhinovirus A51	HRV-A51	AF343585	VP4+VP2(p)
Rhinovirus A	Rhinovirus A51	HRV-A51	AY450490	VP3(p)+VP1+2A(p)
Rhinovirus A	Rhinovirus A53	HRV-A53	DQ473507	CG
Rhinovirus A	Rhinovirus A54	HRV-A54	AF343612	VP4+VP2(p)
Rhinovirus A	Rhinovirus A54	HRV-A54	AY450492	VP3(p)+VP1+2A(p)
Rhinovirus A	Rhinovirus A54	HRV-A54	AY436652	3D(p)
Rhinovirus A	Rhinovirus A55	HRV-A55	DQ473511	CG
Rhinovirus A	Rhinovirus A56	HRV-A56	FJ445140	CG
Rhinovirus A	Rhinovirus A57	HRV-A57	AF343622	VP4+VP2(p)
Rhinovirus A	Rhinovirus A57	HRV-A57	AY450495	VP3(p)+VP1+2A(p)
Rhinovirus A	Rhinovirus A58	HRV-A58	AY040236	VP4+VP2(p)
Rhinovirus A	Rhinovirus A58	HRV-A58	AY450496	VP3(p)+VP1+2A(p)
Rhinovirus A	Rhinovirus A59	HRV-A59	DQ473500	CG
Rhinovirus A	Rhinovirus A60	HRV-A60	AF343627	VP4+VP2(p)
Rhinovirus A	Rhinovirus A60	HRV-A60	AY450498	VP3(p)+VP1+2A(p)
Rhinovirus A	Rhinovirus A60	HRV-A60	AY436653	3D(p)
Rhinovirus A	Rhinovirus A61	HRV-A61	AF343601	VP4+VP2(p)
Rhinovirus A	Rhinovirus A61	HRV-A61	AY450499	VP3(p)+VP1+2A(p)
Rhinovirus A	Rhinovirus A61	HRV-A61	AY436671	3D(p)
Rhinovirus A	Rhinovirus A62	HRV-A62	AF343618	VP4+VP2(p)
Rhinovirus A	Rhinovirus A62	HRV-A62	AY458611	VP3(p)+VP1+2A(p)
Rhinovirus A	Rhinovirus A62	HRV-A62	AY436660	3D(p)
Rhinovirus A	Rhinovirus A63	HRV-A63	Z29662	5'UTR(p)
Rhinovirus A	Rhinovirus A63	HRV-A63	AF343636	VP4+VP2(p)
Rhinovirus A	Rhinovirus A63	HRV-A63	AY450500	VP3(p)+VP1+2A(p)
Rhinovirus A	Rhinovirus A63	HRV-A63	AY436658	3D(p)
Rhinovirus A	Rhinovirus A64	HRV-A64	EF173417	CG
Rhinovirus A	Rhinovirus A65	HRV-A65	AF343586	VP4+VP2(p)
Rhinovirus A	Rhinovirus A65	HRV-A65	AY450502	VP3(p)+VP1+2A(p)
Rhinovirus A	Rhinovirus A66	HRV-A66	AF343640	VP4+VP2(p)
Rhinovirus A	Rhinovirus A66	HRV-A66	AY450503	VP3(p)+VP1+2A(p)
Rhinovirus A	Rhinovirus A66	HRV-A66	AY436655	3D(p)
Rhinovirus A	Rhinovirus A67	HRV-A67	AF343603	VP4+VP2(p)
Rhinovirus A	Rhinovirus A67	HRV-A67	AY450504	VP3(p)+VP1+2A(p)
Rhinovirus A	Rhinovirus A67	HRV-A67	AY436672	3D(p)
Rhinovirus A	Rhinovirus A68	HRV-A68	AF343591	VP4+VP2(p)
Rhinovirus A	Rhinovirus A68	HRV-A68	AY450505	VP3(p)+VP1+2A(p)
Rhinovirus A	Rhinovirus A68	HRV-A68	AY436679	3D(p)
Rhinovirus A	Rhinovirus A71	HRV-A71	AF343587	VP4+VP2(p)
Rhinovirus A	Rhinovirus A71	HRV-A71	AY450506	VP3(p)+VP1+2A(p)
Rhinovirus A	Rhinovirus A73	HRV-A73	DQ473492	CG
Rhinovirus A	Rhinovirus A74	HRV-A74	DQ473494	CG
Rhinovirus A	Rhinovirus A75	HRV-A75	DQ473510	CG
Rhinovirus A	Rhinovirus A76	HRV-A76	DQ473502	CG
Rhinovirus A	Rhinovirus A77	HRV-A77	AF343608	VP4+VP2(p)
Rhinovirus A	Rhinovirus A77	HRV-A77	AY450511	VP3(p)+VP1+2A(p)
Rhinovirus A	Rhinovirus A77	HRV-A77	AY436650	3D(p)
Rhinovirus A	Rhinovirus A78	HRV-A78	EF173418	CG
Rhinovirus A	Rhinovirus A80	HRV-A80	AF343593	VP4+VP2(p)
Rhinovirus A	Rhinovirus A80	HRV-A80	AY450514	VP3(p)+VP1+2A(p)
Rhinovirus A	Rhinovirus A81	HRV-A81	AF343606	VP4+VP2(p)
Rhinovirus A	Rhinovirus A81	HRV-A81	AY450515	VP3(p)+VP1+2A(p)
Rhinovirus A	Rhinovirus A82	HRV-A82	DQ473509	CG
Rhinovirus A	Rhinovirus A85	HRV-A85	EVIDENCE01	CG
Rhinovirus A	Rhinovirus A88	HRV-A88	DQ473504	CG
Rhinovirus A	Rhinovirus A89	HRV-A89	M16248	CG
Rhinovirus A	Rhinovirus A90	HRV-A90	AF343620	VP4+VP2(p)
Rhinovirus A	Rhinovirus A90	HRV-A90	AY450520	VP3(p)+VP1+2A(p)
Rhinovirus A	Rhinovirus A94	HRV-A94	EF173419	CG
Rhinovirus A	Rhinovirus A96	HRV-A96	AF343604	VP4+VP2(p)
Rhinovirus A	Rhinovirus A96	HRV-A96	AY450523	VP3(p)+VP1+2A(p)
Rhinovirus A	Rhinovirus A100	HRV-A100	AF343643	VP4+VP2(p)
Rhinovirus A	Rhinovirus A100	HRV-A100	AY450463	VP3(p)+VP1+2A(p)
Rhinovirus A	Rhinovirus A100	HRV-A100	AY436662	3D(p)
Rhinovirus A	Rhinovirus A101	HRV-A101	GQ415051	CG
Rhinovirus A	Rhinovirus A102	HRV-A102	EF155421	CG
Rhinovirus A	Rhinovirus A103	HRV-A103	JF965515	CG
Rhinovirus A	Rhinovirus A104	HRV-A104	JN562727	CG(p)
Rhinovirus A	Rhinovirus A105	HRV-A105	JN614995	CG(p)
Rhinovirus A	Rhinovirus A106	HRV-A106	JQ245971	CG(p)
Rhinovirus A	Rhinovirus A107	HRV-A107	KC859319	VP1
Rhinovirus A	Rhinovirus A108	HRV-A108	KC859318	VP1
Rhinovirus A	Rhinovirus A109	HRV-A109	NA	NA
Rhinovirus B	Rhinovirus B3	HRV-B3	EF173422	CG
Rhinovirus B	Rhinovirus B4	HRV-B4	DQ473490	CG
Rhinovirus B	Rhinovirus B5	HRV-B5	FJ445112	CG
Rhinovirus B	Rhinovirus B6	HRV-B6	DQ473486	CG
Rhinovirus B	Rhinovirus B14	HRV-B14	K02121	CG
Rhinovirus B	Rhinovirus B17	HRV-B17	EF173420	CG
Rhinovirus B	Rhinovirus B26	HRV-B26	FJ445124	CG
Rhinovirus B	Rhinovirus B27	HRV-B27	EF173421	CG
Rhinovirus B	Rhinovirus B35	HRV-B35	DQ473487	CG
Rhinovirus B	Rhinovirus B37	HRV-B37	EF173423	CG
Rhinovirus B	Rhinovirus B42	HRV-B42	FJ445130	CG
Rhinovirus B	Rhinovirus B48	HRV-B48	DQ473488	CG
Rhinovirus B	Rhinovirus B52	HRV-B52	EF173424	CG
Rhinovirus B	Rhinovirus B69	HRV-B69	FJ445151	CG
Rhinovirus B	Rhinovirus B70	HRV-B70	DQ473489	CG
Rhinovirus B	Rhinovirus B72	HRV-B72	FJ445153	CG
Rhinovirus B	Rhinovirus B79	HRV-B79	FJ445155	CG
Rhinovirus B	Rhinovirus B83	HRV-B83	FJ445161	CG
Rhinovirus B	Rhinovirus B84	HRV-B84	FJ445162	CG
Rhinovirus B	Rhinovirus B86	HRV-B86	FJ445164	CG
Rhinovirus B	Rhinovirus B91	HRV-B91	FJ445168	CG
Rhinovirus B	Rhinovirus B92	HRV-B92	FJ445169	CG
Rhinovirus B	Rhinovirus B93	HRV-B93	EF173425	CG
Rhinovirus B	Rhinovirus B97	HRV-B97	FJ445172	CG
Rhinovirus B	Rhinovirus B99	HRV-B99	FJ445174	CG
Rhinovirus B	Rhinovirus B100	HRV-B100	HQ123444	CG(p)
Rhinovirus B	Rhinovirus B101	HRV-B101	JF781500	CG(p)
Rhinovirus B	Rhinovirus B102	HRV-B102	JX074053	CG(p)
Rhinovirus B	Rhinovirus B103	HRV-B103	JN614996	CG(p)
Rhinovirus B	Rhinovirus B104	HRV-B104	FJ445137	CG(p)
Rhinovirus B	Rhinovirus B105	HRV-B105	NA	NA
Rhinovirus B	Rhinovirus B106	HRV-B106	NA	NA
Rhinovirus C	Rhinovirus C1	HRV-C1	EF077279	CG
Rhinovirus C	Rhinovirus C2	HRV-C2	EF077280	CG
Rhinovirus C	Rhinovirus C3	HRV-C3	EF186077	CG
Rhinovirus C	Rhinovirus C4	HRV-C4	EF582385	CG
Rhinovirus C	Rhinovirus C5	HRV-C5	EF582386	CG
Rhinovirus C	Rhinovirus C6	HRV-C6	EF582387	CG
Rhinovirus C	Rhinovirus C7	HRV-C7	DQ875932	CG
Rhinovirus C	Rhinovirus C8	HRV-C8	GQ223227	CG
Rhinovirus C	Rhinovirus C9	HRV-C9	GQ223228	CG
Rhinovirus C	Rhinovirus C10	HRV-C10	GQ323774	CG
Rhinovirus C	Rhinovirus C11	HRV-C11	EU840952	CG
Rhinovirus C	Rhinovirus C12	HRV-C12	EF077264	VP4+VP2(p)
Rhinovirus C	Rhinovirus C12	HRV-C12	HM236958	VP1
Rhinovirus C	Rhinovirus C13	HRV-C13	EU081795	VP4+VP2(p)
Rhinovirus C	Rhinovirus C13	HRV-C13	HM236908	VP1
Rhinovirus C	Rhinovirus C14	HRV-C14	EU081796	VP4+VP2(p)
Rhinovirus C	Rhinovirus C14	HRV-C14	HM236911	VP1
Rhinovirus C	Rhinovirus C15	HRV-C15	GU219984	CG
Rhinovirus C	Rhinovirus C16	HRV-C16	JN837688	CG(p)
Rhinovirus C	Rhinovirus C17	HRV-C17	EU081809	VP4+VP2(p)
Rhinovirus C	Rhinovirus C17	HRV-C17	HM236936	VP1
Rhinovirus C	Rhinovirus C18	HRV-C18	EU590074	VP4+VP2(p)
Rhinovirus C	Rhinovirus C18	HRV-C18	HM236918	VP1
Rhinovirus C	Rhinovirus C19	HRV-C19	EU840728	P1
Rhinovirus C	Rhinovirus C20	HRV-C20	EU697851	VP4+VP2(p)
Rhinovirus C	Rhinovirus C20	HRV-C20	HM236923	VP1
Rhinovirus C	Rhinovirus C21	HRV-C21	EU752377	VP4+VP2(p)
Rhinovirus C	Rhinovirus C21	HRV-C21	HM236903	VP1
Rhinovirus C	Rhinovirus C22	HRV-C22	EU752381	VP4+VP2(p)
Rhinovirus C	Rhinovirus C22	HRV-C22	HM236905	VP1
Rhinovirus C	Rhinovirus C23	HRV-C23	EU752424	VP4+VP2(p)
Rhinovirus C	Rhinovirus C23	HRV-C23	HM236901	VP1
Rhinovirus C	Rhinovirus C24	HRV-C24	EU752426	VP4+VP2(p)
Rhinovirus C	Rhinovirus C24	HRV-C24	HM236939	VP1
Rhinovirus C	Rhinovirus C25	HRV-C25	JF317013	CG
Rhinovirus C	Rhinovirus C26	HRV-C26	EU752441	VP4+VP2(p)
Rhinovirus C	Rhinovirus C26	HRV-C26	HM236904	VP1
Rhinovirus C	Rhinovirus C27	HRV-C27	GQ223122	VP4+VP2(p)
Rhinovirus C	Rhinovirus C27	HRV-C27	HM236906	VP1
Rhinovirus C	Rhinovirus C28	HRV-C28	GQ223134	VP4+VP2(p)
Rhinovirus C	Rhinovirus C28	HRV-C28	HM236954	VP1
Rhinovirus C	Rhinovirus C29	HRV-C29	FJ615699	VP4+VP2(p)
Rhinovirus C	Rhinovirus C29	HRV-C29	HM236949	VP1
Rhinovirus C	Rhinovirus C30	HRV-C30	GQ476669	VP4+VP2(p)
Rhinovirus C	Rhinovirus C30	HRV-C30	HM236968	VP1
Rhinovirus C	Rhinovirus C31	HRV-C31	GU294380	VP4+VP2(p)
Rhinovirus C	Rhinovirus C31	HRV-C31	HM236964	VP1
Rhinovirus C	Rhinovirus C32	HRV-C32	GU294466	VP4+VP2(p)
Rhinovirus C	Rhinovirus C32	HRV-C32	HM236897	VP1
Rhinovirus C	Rhinovirus C33	HRV-C33	GU294480	VP4+VP2(p)
Rhinovirus C	Rhinovirus C33	HRV-C33	HM236934	VP1
Rhinovirus C	Rhinovirus C34	HRV-C34	KM486097	CG(p)
Rhinovirus C	Rhinovirus C35	HRV-C35	JF436925	CG(p)
Rhinovirus C	Rhinovirus C36	HRV-C36	NA	NA
Rhinovirus C	Rhinovirus C37	HRV-C37	NA	NA
Rhinovirus C	Rhinovirus C38	HRV-C38	NA	NA
Rhinovirus C	Rhinovirus C39	HRV-C39	JN205461	CG
Rhinovirus C	Rhinovirus C40	HRV-C40	JN815251	CG(p)
Rhinovirus C	Rhinovirus C41	HRV-C41	NA	NA
Rhinovirus C	Rhinovirus C42	HRV-C42	NA	NA
Rhinovirus C	Rhinovirus C43	HRV-C43	JN815249	CG(p)
Rhinovirus C	Rhinovirus C44	HRV-C44	EU590061	VP4+VP2(p)
Rhinovirus C	Rhinovirus C44	HRV-C44	JF416310	VP1
Rhinovirus C	Rhinovirus C45	HRV-C45	JN837686	CG(p)
Rhinovirus C	Rhinovirus C46	HRV-C46	GU294446	VP4+VP2(p)
Rhinovirus C	Rhinovirus C46	HRV-C46	JF416318	VP1
Rhinovirus C	Rhinovirus C47	HRV-C47	JF519761	VP4+VP2(p)
Rhinovirus C	Rhinovirus C47	HRV-C47	JF519760	VP1
Rhinovirus C	Rhinovirus C48	HRV-C48	JF519763	VP4+VP2(p)
Rhinovirus C	Rhinovirus C48	HRV-C48	JF519762	VP1
Rhinovirus C	Rhinovirus C49	HRV-C49	JN798566	CG(p)
Rhinovirus C	Rhinovirus C50	HRV-C50	JQ739202	VP3(p)+VP1+2A(p)
Rhinovirus C	Rhinovirus C51	HRV-C51	JX291115	CG
Rhinovirus C	Rhinovirus C52	HRV-C52	NA	NA
Rhinovirus C	Rhinovirus C53	HRV-C53	NA	NA
Rhinovirus C	Rhinovirus C54	HRV-C54	KP282614	CG
CG, complete genome
(p), partial gene sequence
NA, unpublished sequences

## Sheet: Table S2
Table S2. ExRefSet list. The reference sequences used in re-classification, with ICTV formal acronym, GenBank accession number and sequenced region. These starins were integrated GTRefSet into ExRefSet.
Species	serotype	acronym	accession	Region
Enterovirus A	Coxsackievirus A2	CV-A2	AY421760	CG
Enterovirus A	Coxsackievirus A3	CV-A3	AY421761	CG
Enterovirus A	Coxsackievirus A4	CV-A4	AY421762	CG
Enterovirus A	Coxsackievirus A5	CV-A5	AY421763	CG
Enterovirus A	Coxsackievirus A6	CV-A6	AY421764	CG
Enterovirus A	Coxsackievirus A7	CV-A7	AY421765	CG
Enterovirus A	Coxsackievirus A8	CV-A8	AY421766	CG
Enterovirus A	Coxsackievirus A10	CV-A10	AY421767	CG
Enterovirus A	Coxsackievirus A12	CV-A12	AY421768	CG
Enterovirus A	Coxsackievirus A14	CV-A14	AY421769	CG
Enterovirus A	Coxsackievirus A16	CV-A16	U05876	CG
Enterovirus A	Coxsackievirus A16	CV-A16	AF177911	CG
Enterovirus A	Enterovirus A71	EV-A71A	U22521	CG
Enterovirus A	Enterovirus A71	EV-A71D	AF302996	CG
Enterovirus A	Enterovirus A71	EV-A71	AY465356	CG
Enterovirus A	Enterovirus A71	EV-A71	AF352027	CG
Enterovirus A	Enterovirus A71	EV-A71	AF316321	CG
Enterovirus A	Enterovirus A71	EV-A71C2	AF119795	CG
Enterovirus A	Enterovirus A71	EV-A71	AF119796	CG
Enterovirus A	Enterovirus A71	EV-A71	AF176044	CG
Enterovirus A	Enterovirus A71	EV-A71	AF136379	CG
Enterovirus A	Enterovirus A71	EV-A71	AF304457	CG
Enterovirus A	Enterovirus A71	EV-A71	AF304458	CG
Enterovirus A	Enterovirus A71	EV-A71	AF304459	CG
Enterovirus A	Enterovirus A71	EV-A71B2	U22522	CG
Enterovirus A	Enterovirus A71	EV-A71B3	EU364841	CG
Enterovirus A	Enterovirus A71	EV-A71B4	DQ341366	CG
Enterovirus A	Enterovirus A71	EV-A71B5	DQ341362	CG
Enterovirus A	Enterovirus A71	EV-A71C1	DQ341358	CG
Enterovirus A	Enterovirus A71	EV-A71C3	DQ341356	CG
Enterovirus A	Enterovirus A71	EV-A71C5	EF063152	CG
Enterovirus A	Enterovirus A76	EV-A76	AY697458	CG
Enterovirus A	Enterovirus A76	EV-A76	JN974483	CG
Enterovirus A	Enterovirus A89	EV-A89	AY697459	CG
Enterovirus A	Enterovirus A90	EV-A90	AY697460	CG
Enterovirus A	Enterovirus A90	EV-A90	AB192877	CG
Enterovirus A	Enterovirus A90	EV-A90	AY773285	CG
Enterovirus A	Enterovirus A91	EV-A91	AY697461	CG
Enterovirus A	Enterovirus A92	EV-A92	EF667344	CG
Enterovirus A	Enterovirus A92	EV-A92	JX627570	CG
Enterovirus A	Enterovirus A114	EV-A114	NA	NA
Enterovirus A	Enterovirus A119	EV-A119	KF040076	VP3(p) to 2A(p)
Enterovirus A	Enterovirus A120	EV-A120	LK021688	CG
Enterovirus A	Simian enteroviruses 19	SV19	AF326754	CG
Enterovirus A	Simian enteroviruses 19	SV19	JX627571	CG
Enterovirus A	Simian enteroviruses 19	SV19	JX627572	CG
Enterovirus A	Simian enteroviruses 43	SV43	AF326761	CG
Enterovirus A	Simian enteroviruses SV46	SV46	AF326764	CG
Enterovirus A	Simian enteroviruses SV46	SV46	EF667343	CG
Enterovirus A	Baboon enterovirus A13	BA13	AF326750	CG
Enterovirus B	Coxsackievirus B1	CV-B1	M16560	CG
Enterovirus B	Coxsackievirus B2	CV-B2	AF081485	CG
Enterovirus B	Coxsackievirus B2	CV-B2	AF085363	CG
Enterovirus B	Coxsackievirus B3	CV-B3	M33854	CG
Enterovirus B	Coxsackievirus B3	CV-B3	GU109481	CG
Enterovirus B	Coxsackievirus B4	CV-B4	X05690	CG
Enterovirus B	Coxsackievirus B4	CV-B4	S76772	CG
Enterovirus B	Coxsackievirus B5	CV-B5	AF114383	CG
Enterovirus B	Coxsackievirus B5	CV-B5	KF311743	CG
Enterovirus B	Coxsackievirus B5	CV-B5	X67706	CG
Enterovirus B	Coxsackievirus B5	CV-B5	HQ998851	CG
Enterovirus B	Coxsackievirus B5	CV-B5	JX017380	CG
Enterovirus B	Coxsackievirus B5	CV-B5	JX017381	CG
Enterovirus B	Coxsackievirus B5	CV-B5	JX017382	CG
Enterovirus B	Coxsackievirus B5	CV-B5	JX017383	CG
Enterovirus B	Coxsackievirus B5	CV-B5	JX276378	CG
Enterovirus B	Coxsackievirus B5	CV-B5	KF311743	CG
Enterovirus B	Coxsackievirus B5	CV-B5	AY875692	CG
Enterovirus B	Coxsackievirus B5	CV-B5	JN580070	CG
Enterovirus B	Coxsackievirus B5	CV-B5	JN695050	CG(p)
Enterovirus B	Coxsackievirus B5	CV-B5	JN695051	CG(p)
Enterovirus B	Coxsackievirus B5	CV-B5	GU376747	CG
Enterovirus B	Coxsackievirus B5	CV-B5	JX843811	CG
Enterovirus B	Coxsackievirus B6	CV-B6	AF105342	CG
Enterovirus B	Coxsackievirus A9	CV-A9	D00627	CG
Enterovirus B	Echovirus 1	E-1	AF029859	CG
Enterovirus B	Echovirus 2	E-2	AY302545	CG
Enterovirus B	Echovirus 3	E-3	AY302553	CG
Enterovirus B	Echovirus 4	E-4	AY302557	CG
Enterovirus B	Echovirus 5	E-5	AF083069	CG
Enterovirus B	Echovirus 6	E-6	AY302558	CG
Enterovirus B	Echovirus 6	E-6	AF465517	CG
Enterovirus B	Echovirus 6	E-6	U16283	CG
Enterovirus B	Echovirus 7	E-7	AY302559	CG
Enterovirus B	Echovirus 7	E-7	AY036578	CG
Enterovirus B	Echovirus 9	E-9	X84981	CG
Enterovirus B	Echovirus 9	E-9	X92886	CG
Enterovirus B	Echovirus 9	E-9	AF524867	CG
Enterovirus B	Echovirus 11	E-11	X80059	CG
Enterovirus B	Echovirus 11	E-11	AY167106	CG
Enterovirus B	Echovirus 11	E-11	AY167105	CG
Enterovirus B	Echovirus 11	E-11	AY167104	CG
Enterovirus B	Echovirus 11	E-11	AY167103	CG
Enterovirus B	Echovirus 12	E-12	X79047	CG
Enterovirus B	Echovirus 12	E-12	X77708	CG
Enterovirus B	Echovirus 13	E-13	AY302539	CG
Enterovirus B	Echovirus 14	E-14	AY302540	CG
Enterovirus B	Echovirus 15	E-15	AY302541	CG
Enterovirus B	Echovirus 16	E-16	AY302542	CG
Enterovirus B	Echovirus 17	E-17	AY302543	CG
Enterovirus B	Echovirus 18	E-18	AF317694	CG
Enterovirus B	Echovirus 19	E-19	AY302544	CG
Enterovirus B	Echovirus 19	E-19	AY167107	CG
Enterovirus B	Echovirus 20	E-20	AY302546	CG
Enterovirus B	Echovirus 21	E-21	AY302547	CG
Enterovirus B	Echovirus 24	E-24	AY302548	CG
Enterovirus B	Echovirus 25	E-25	AY302549	CG
Enterovirus B	Echovirus 26	E-26	AY302550	CG
Enterovirus B	Echovirus 27	E-27	AY302551	CG
Enterovirus B	Echovirus 29	E-29	AY302552	CG
Enterovirus B	Echovirus 30	E-30	AF162711	CG
Enterovirus B	Echovirus 31	E-31	AY302554	CG
Enterovirus B	Echovirus 32	E-32	AY302555	CG
Enterovirus B	Echovirus 33	E-33	AY302556	CG
Enterovirus B	Enterovirus B69	EV-B69	AY302560	CG
Enterovirus B	Enterovirus B73	EV-B73	AF241359	CG
Enterovirus B	Enterovirus B74	EV-B74	AY556057	CG
Enterovirus B	Enterovirus B75	EV-B75	AY556070	CG
Enterovirus B	Enterovirus B75	EV-B75	KF874627	CG
Enterovirus B	Enterovirus B77	EV-B77	AJ493062	CG
Enterovirus B	Enterovirus B78	EV-B78	AY208120	P1
Enterovirus B	Enterovirus B79	EV-B79	AY843297	CG
Enterovirus B	Enterovirus B80	EV-B80	AY843298	CG
Enterovirus B	Enterovirus B80	EV-B80	JX644073	CG
Enterovirus B	Enterovirus B81	EV-B81	AY843299	CG
Enterovirus B	Enterovirus B81	EV-B81	KJ755189	CG
Enterovirus B	Enterovirus B81	EV-B81	KJ755190	CG
Enterovirus B	Enterovirus B82	EV-B82	AY843300	CG
Enterovirus B	Enterovirus B83	EV-B83	AY843301	CG
Enterovirus B	Enterovirus B84	EV-B84	DQ902712	CG
Enterovirus B	Enterovirus B85	EV-B85	AY843303	CG
Enterovirus B	Enterovirus B85	EV-B85	JX898909	CG
Enterovirus B	Enterovirus B86	EV-B86	AY843304	CG
Enterovirus B	Enterovirus B87	EV-B87	AY843305	CG
Enterovirus B	Enterovirus B87	EV-B87	KC292019	CG
Enterovirus B	Enterovirus B88	EV-B88	AY843306	CG
Enterovirus B	Enterovirus B93	EV-B93	EF127244	VP3(p)+VP1+2A(p)
Enterovirus B	Enterovirus B97	EV-B97	AY843307	CG
Enterovirus B	Enterovirus B97	EV-B97	AB426611	CG
Enterovirus B	Enterovirus B98	EV-B98	AB426608	CG
Enterovirus B	Enterovirus B100	EV-B100	DQ902713	CG
Enterovirus B	Enterovirus B101	EV-B101	AY843308	CG
Enterovirus B	Enterovirus B106	EV-B106	KF990476	CG
Enterovirus B	Enterovirus B107	EV-B107	AB426609	CG
Enterovirus B	Enterovirus B110	EV-B110	JF416928	5' UTR
Enterovirus B	Enterovirus B110	EV-B110	JF416931	VP4+VP2(p)
Enterovirus B	Enterovirus B110	EV-B110	JF416934	VP3(p)+VP1+2A(p)
Enterovirus B	Enterovirus B110	EV-B110	JF416937	3D(p)
Enterovirus B	Enterovirus B111	EV-B111	KF312882	CG
Enterovirus B	Simian agent 5	SA5	AF326751	CG
Enterovirus C	Poliovirus 1	PV-1	V01149	CG
Enterovirus C	Poliovirus 1	PV-1	V01150	CG
Enterovirus C	Poliovirus 1	PV-1	AJ132960	CG
Enterovirus C	Poliovirus 1	PV-1	AJ132961	CG
Enterovirus C	Poliovirus 1	PV-1	AJ416942	CG
Enterovirus C	Poliovirus 1	PV-1	AJ430385	CG
Enterovirus C	Poliovirus 1	PV-1	AF462418	CG
Enterovirus C	Poliovirus 1	PV-1	AF462419	CG
Enterovirus C	Poliovirus 1	PV-1	AF405669	CG
Enterovirus C	Poliovirus 1	PV-1	AF405666	CG
Enterovirus C	Poliovirus 1	PV-1	AF405682	CG
Enterovirus C	Poliovirus 1	PV-1	AF405690	CG
Enterovirus C	Poliovirus 1	PV-1	AY278553	CG
Enterovirus C	Poliovirus 1	PV-1	AF111953	CG
Enterovirus C	Poliovirus 1	PV-1	AF111961	CG
Enterovirus C	Poliovirus 1	PV-1	AF111966	CG
Enterovirus C	Poliovirus 1	PV-1	AF111981	CG
Enterovirus C	Poliovirus 1	PV-1	AF111982	CG
Enterovirus C	Poliovirus 1	PV-1	AF111983	CG
Enterovirus C	Poliovirus 2	PV-2	M12197	CG
Enterovirus C	Poliovirus 2	PV-2	X00595	CG
Enterovirus C	Poliovirus 2	PV-2	D00625	CG
Enterovirus C	Poliovirus 2	PV-2	AY238473	CG
Enterovirus C	Poliovirus 2	PV-2	AF448782	CG
Enterovirus C	Poliovirus 2	PV-2	AF448783	CG
Enterovirus C	Poliovirus 2	PV-2	AY278549	CG
Enterovirus C	Poliovirus 2	PV-2	AY278550	CG
Enterovirus C	Poliovirus 2	PV-2	AY278551	CG
Enterovirus C	Poliovirus 2	PV-2	AY278552	CG
Enterovirus C	Poliovirus 2	PV-2	AJ544513	CG
Enterovirus C	Poliovirus 3	PV-3	K01392	CG
Enterovirus C	Poliovirus 3	PV-3	K00043	CG
Enterovirus C	Poliovirus 3	PV-3	X04468	CG
Enterovirus C	Poliovirus 3	PV-3	AJ293918	CG
Enterovirus C	Coxsackievirus A1	CV-A1	AF499635	CG
Enterovirus C	Coxsackievirus A1	CV-A1	KC785529	CG(p)
Enterovirus C	Coxsackievirus A11	CV-A11	AF499636	CG
Enterovirus C	Coxsackievirus A11	CV-A11	AF499638	CG
Enterovirus C	Coxsackievirus A13	CV-A13	AF499637	CG
Enterovirus C	Coxsackievirus A13	CV-A13	DQ995639	CG
Enterovirus C	Coxsackievirus A13	CV-A13	AF499640	CG
Enterovirus C	Coxsackievirus A17	CV-A17	AF499639	CG
Enterovirus C	Coxsackievirus A19	CV-A19	AF499641	CG
Enterovirus C	Coxsackievirus A19	CV-A19	KC785531	CG(p)
Enterovirus C	Coxsackievirus A19	CV-A19	KC785532	CG(p)
Enterovirus C	Coxsackievirus A20	CV-A20	AF499642	CG
Enterovirus C	Coxsackievirus A20	CV-A20	EF015014	CG
Enterovirus C	Coxsackievirus A21	CV-A21	AF546702	CG
Enterovirus C	Coxsackievirus A21	CV-A21	EF015031	CG
Enterovirus C	Coxsackievirus A20	CV-A21	D00538	CG
Enterovirus C	Coxsackievirus A22	CV-A22	AF499643	CG
Enterovirus C	Coxsackievirus A22	CV-A22	DQ995648	CG
Enterovirus C	Coxsackievirus A24	CV-A24	EF026081	CG
Enterovirus C	Coxsackievirus A24	CV-A24	EF015034	CG
Enterovirus C	Coxsackievirus A24	CV-A24	D90457	CG
Enterovirus C	Enterovirus C95	EV-C95	JX417823	VP1
Enterovirus C	Enterovirus C96	EV-C96	EF015886	CG
Enterovirus C	Enterovirus C96	EV-C96	FJ751915	CG
Enterovirus C	Enterovirus C96	EV-C96	KF495604	CG
Enterovirus C	Enterovirus C96	EV-C96	FJ751914	CG
Enterovirus C	Enterovirus C99	EV-C99	EF555644	CG
Enterovirus C	Enterovirus C99	EV-C99	KF129411	CG
Enterovirus C	Enterovirus C99	EV-C99	KF129412	CG
Enterovirus C	Enterovirus C102	EV-C102	EF555645	CG
Enterovirus C	Enterovirus C104	EV-C104	JX982259	CG
Enterovirus C	Enterovirus C104	EV-C104	EU840733	CG(p)
Enterovirus C	Enterovirus C104	EV-C104	AB686524	CG
Enterovirus C	Enterovirus C104	EV-C104	JX982253	CG
Enterovirus C	Enterovirus C104	EV-C104	JX982254	CG
Enterovirus C	Enterovirus C104	EV-C104	JX982255	CG
Enterovirus C	Enterovirus C104	EV-C104	JX982256	CG
Enterovirus C	Enterovirus C104	EV-C104	JX982257	CG
Enterovirus C	Enterovirus C104	EV-C104	JX982258	CG
Enterovirus C	Enterovirus C104	EV-C104	KC785523	CG(p)
Enterovirus C	Enterovirus C104	EV-C104	KC785524	CG(p)
Enterovirus C	Enterovirus C105	EV-C105	JX393302	CG(p)
Enterovirus C	Enterovirus C105	EV-C105	JX514943	CG
Enterovirus C	Enterovirus C109	EV-C109	GQ865517	CG
Enterovirus C	Enterovirus C109	EV-C109	JN900470	CG
Enterovirus C	Enterovirus C113	EV-C113	KC344834	CG(p)
Enterovirus C	Enterovirus C113	EV-C113	KC344833	CG(p)
Enterovirus C	Enterovirus C116	EV-C116	JX514942	CG
Enterovirus C	Enterovirus C117	EV-C117	JX262382	CG
Enterovirus C	Enterovirus C117	EV-C117	JX560527	CG(p)
Enterovirus C	Enterovirus C118	EV-C118	JX961708	CG
Enterovirus C	Enterovirus C118	EV-C118	JX961709	CG
Enterovirus C	Enterovirus C118	EV-C118	JX393301	CG(p)
Enterovirus C	Enterovirus C118	EV-C118	JX678288	CG
Enterovirus D	Enterovirus D68	EV-D68	AY426531	CG
Enterovirus D	Enterovirus D68	EV-D68	EF107098	CG
Enterovirus D	Enterovirus D70	EV-D70	D00820	CG
Enterovirus D	Enterovirus D94	EV-D94	DQ916376	CG
Enterovirus D	Enterovirus D94	EV-D94	EF107097	CG
Enterovirus D	Enterovirus D111	EV-D111	JF416929	5' UTR(p)
Enterovirus D	Enterovirus D111	EV-D111	JF416932	VP4+VP2(p)
Enterovirus D	Enterovirus D111	EV-D111	JF416935	VP3(p)+VP1+2A(p)
Enterovirus D	Enterovirus D111	EV-D111	JF416938	3D(p)
Enterovirus D	Enterovirus D120	EV-D120	KF040081	VP3(p)+VP1+2A(p)
Enterovirus E	Enterovirus E1	EV-E1	D00214	CG
Enterovirus E	Enterovirus E1	EV-E1	DQ092771	CG
Enterovirus E	Enterovirus E1	EV-E1	DQ092769	CG
Enterovirus E	Enterovirus E1	EV-E1	KC667561	CG
Enterovirus E	Enterovirus E2	EV-E2	DQ092793	CG
Enterovirus E	Enterovirus E2	EV-E2	AF123432	CG
Enterovirus E	Enterovirus E2	EV-E2	AF123433	CG
Enterovirus E	Enterovirus E2	EV-E2	DQ092792	CG
Enterovirus E	Enterovirus E3	EV-E3	KF748290	CG
Enterovirus E	Enterovirus E4	EV-E4	JQ690748	5' UTR
Enterovirus E	Enterovirus E4	EV-E4	JQ690741	VP1
Enterovirus F	Enterovirus F1	EV-F1	DQ092770	CG
Enterovirus F	Enterovirus F1	EV-F1	KC748420	CG
Enterovirus F	Enterovirus F2	EV-F2	DQ092795	CG
Enterovirus F	Enterovirus F2	EV-F2	HQ917060	CG
Enterovirus F	Enterovirus F2	EV-F2	AY508696	CG
Enterovirus F	Enterovirus F2	EV-F2	AY508697	CG
Enterovirus F	Enterovirus F2	EV-F2	HQ663846	CG
Enterovirus F	Enterovirus F2	EV-F2	HQ917061	CG
Enterovirus F	Enterovirus F2	EV-F2	KM667941	CG
Enterovirus F	Enterovirus F3	EV-F3	DQ092794	CG
Enterovirus F	Enterovirus F4	EV-F4	AY462106	CG
Enterovirus F	Enterovirus F4	EV-F4	AY462107	CG
Enterovirus F	Enterovirus F5	EV-F5	NA	NA
Enterovirus F	Enterovirus F6	EV-F6	NA	NA
Enterovirus G	Enterovirus G1	EV-G1	AF363453	CG
Enterovirus G	Enterovirus G1	EV-G1	HM131607	CG
Enterovirus G	Enterovirus G1	EV-G1	KF985175	CG
Enterovirus G	Enterovirus G2	EV-G2	AF363455	CG
Enterovirus G	Enterovirus G3	EV-G3	HQ702854	CG
Enterovirus G	Enterovirus G4	EV-G4	JN807387	CG
Enterovirus G	Enterovirus G5	EV-G5	JQ277724	CG
Enterovirus G	Enterovirus G6	EV-G6	JQ818253	CG
Enterovirus G	Enterovirus G7	EV-G7	NA	NA
Enterovirus G	Enterovirus G8	EV-G8	KJ156400	5' UTR
Enterovirus G	Enterovirus G8	EV-G8	KJ156419	VP4+VP2(p)
Enterovirus G	Enterovirus G8	EV-G8	KJ156437	VP1
Enterovirus G	Enterovirus G8	EV-G8	KJ156454	3D(p)
Enterovirus G	Enterovirus G9	EV-G9	KJ156402	5' UTR
Enterovirus G	Enterovirus G9	EV-G9	KJ156421	VP4+VP2(p)
Enterovirus G	Enterovirus G9	EV-G9	KJ156438	VP1
Enterovirus G	Enterovirus G9	EV-G9	KJ156456	3D(p)
Enterovirus G	Enterovirus G10	EV-G10	KJ156410	5' UTR
Enterovirus G	Enterovirus G10	EV-G10	KJ156430	VP4+VP2(p)
Enterovirus G	Enterovirus G10	EV-G10	KJ156446	VP1
Enterovirus G	Enterovirus G10	EV-G10	KJ156464	3D(p)
Enterovirus G	Enterovirus G11	EV-G11	KJ156415	5' UTR
Enterovirus G	Enterovirus G11	EV-G11	KJ156434	VP4+VP2(p)
Enterovirus G	Enterovirus G11	EV-G11	KJ156451	VP1
Enterovirus G	Enterovirus G11	EV-G11	KJ156469	3D(p)
Enterovirus H	Enterovirus H1	EV-H1	AF326759	CG
Enterovirus H	Enterovirus H1	EV-H1	AF201894	CG
Enterovirus J	Simian virus 6	SV6	AF326766	CG
Enterovirus J	Enterovirus J103	EV-J103	FJ007373	CG
Enterovirus J	Enterovirus J108	EV-J108	AF414372	CG
Enterovirus J	Enterovirus J108	EV-J108	AF414373	CG
Enterovirus J	Enterovirus J112	EV-J112	NA	NA
Enterovirus J	Enterovirus J115	EV-J115	NA	NA
Enterovirus J	Enterovirus J121	EV-J121	NA	NA
Rhinovirus A	Rhinovirus A1	HRV-A1	D00239	CG
Rhinovirus A	Rhinovirus A1	HRV-A1	FJ445111	CG
Rhinovirus A	Rhinovirus A2	HRV-A2	X02316	CG
Rhinovirus A	Rhinovirus A7	HRV-A7	DQ473503	CG
Rhinovirus A	Rhinovirus A8	HRV-A8	FJ445113	CG
Rhinovirus A	Rhinovirus A9	HRV-A9	FJ445177	CG
Rhinovirus A	Rhinovirus A9	HRV-A9	FJ445114	CG
Rhinovirus A	Rhinovirus A9	HRV-A9	FJ445115	CG
Rhinovirus A	Rhinovirus A10	HRV-A10	DQ473498	CG
Rhinovirus A	Rhinovirus A11	HRV-A11	EF173414	CG
Rhinovirus A	Rhinovirus A12	HRV-A12	EF173415	CG
Rhinovirus A	Rhinovirus A13	HRV-A13	FJ445116	CG
Rhinovirus A	Rhinovirus A13	HRV-A13	FJ445117	CG
Rhinovirus A	Rhinovirus A15	HRV-A15	DQ473493	CG
Rhinovirus A	Rhinovirus A16	HRV-A16	L24917	CG
Rhinovirus A	Rhinovirus A18	HRV-A18	FJ445118	CG
Rhinovirus A	Rhinovirus A19	HRV-A19	AF343632	VP4+VP2(p)
Rhinovirus A	Rhinovirus A19	HRV-A19	AY450470	VP3(p)+VP1+2A(p)
Rhinovirus A	Rhinovirus A20	HRV-A20	AF343644	VP4+VP2(p)
Rhinovirus A	Rhinovirus A20	HRV-A20	AY450471	VP3(p)+VP1+2A(p)
Rhinovirus A	Rhinovirus A21	HRV-A21	AF343626	VP4+VP2(p)
Rhinovirus A	Rhinovirus A21	HRV-A21	AY450472	VP3(p)+VP1+2A(p)
Rhinovirus A	Rhinovirus A22	HRV-A22	AF343628	VP4+VP2(p)
Rhinovirus A	Rhinovirus A22	HRV-A22	AY450473	VP3(p)+VP1+2A(p)
Rhinovirus A	Rhinovirus A23	HRV-A23	DQ473497	CG
Rhinovirus A	Rhinovirus A24	HRV-A24	EF173416	CG
Rhinovirus A	Rhinovirus A25	HRV-A25	AF343617	VP4+VP2(p)
Rhinovirus A	Rhinovirus A25	HRV-A25	AY450476	VP3(p)+VP1+2A(p)
Rhinovirus A	Rhinovirus A28	HRV-A28	DQ473508	CG
Rhinovirus A	Rhinovirus A29	HRV-A29	DQ473499	CG
Rhinovirus A	Rhinovirus A30	HRV-A30	DQ473512	CG
Rhinovirus A	Rhinovirus A31	HRV-A31	Z29658	5'UTR(p)
Rhinovirus A	Rhinovirus A31	HRV-A31	AF343583	VP4+VP2(p)
Rhinovirus A	Rhinovirus A31	HRV-A31	AY458607	VP3(p)+VP1+2A(p)
Rhinovirus A	Rhinovirus A32	HRV-A32	AF343584	VP4+VP2(p)
Rhinovirus A	Rhinovirus A32	HRV-A32	AY450478	VP3(p)+VP1+2A(p)
Rhinovirus A	Rhinovirus A33	HRV-A33	AF343625	VP4+VP2(p)
Rhinovirus A	Rhinovirus A33	HRV-A33	AY450479	VP3(p)+VP1+2A(p)
Rhinovirus A	Rhinovirus A34	HRV-A34	DQ473501	CG
Rhinovirus A	Rhinovirus A36	HRV-A36	DQ473505	CG
Rhinovirus A	Rhinovirus A38	HRV-A38	DQ473495	CG
Rhinovirus A	Rhinovirus A39	HRV-A39	AY751783	CG
Rhinovirus A	Rhinovirus A40	HRV-A40	AF343641	VP4+VP2(p)
Rhinovirus A	Rhinovirus A40	HRV-A40	AY450484	VP3(p)+VP1+2A(p)
Rhinovirus A	Rhinovirus A40	HRV-A40	AY436654	3D(p)
Rhinovirus A	Rhinovirus A41	HRV-A41	DQ473491	CG
Rhinovirus A	Rhinovirus A43	HRV-A43	AY040232	VP4+VP2(p)
Rhinovirus A	Rhinovirus A43	HRV-A43	AY450486	VP3(p)+VP1+2A(p)
Rhinovirus A	Rhinovirus A45	HRV-A45	AY016409	VP4+VP2(p)
Rhinovirus A	Rhinovirus A45	HRV-A45	AY450487	VP3(p)+VP1+2A(p)
Rhinovirus A	Rhinovirus A45	HRV-A45	AY436684	3D(p)
Rhinovirus A	Rhinovirus A46	HRV-A46	DQ473506	CG
Rhinovirus A	Rhinovirus A47	HRV-A47	GQ223229	CG
Rhinovirus A	Rhinovirus A49	HRV-A49	DQ473496	CG
Rhinovirus A	Rhinovirus A50	HRV-A50	AF343635	VP4+VP2(p)
Rhinovirus A	Rhinovirus A50	HRV-A50	AY450489	VP3(p)+VP1+2A(p)
Rhinovirus A	Rhinovirus A50	HRV-A50	AY436656	3D(p)
Rhinovirus A	Rhinovirus A51	HRV-A51	AF343585	VP4+VP2(p)
Rhinovirus A	Rhinovirus A51	HRV-A51	AY450490	VP3(p)+VP1+2A(p)
Rhinovirus A	Rhinovirus A53	HRV-A53	DQ473507	CG
Rhinovirus A	Rhinovirus A54	HRV-A54	AF343612	VP4+VP2(p)
Rhinovirus A	Rhinovirus A54	HRV-A54	AY450492	VP3(p)+VP1+2A(p)
Rhinovirus A	Rhinovirus A54	HRV-A54	AY436652	3D(p)
Rhinovirus A	Rhinovirus A55	HRV-A55	DQ473511	CG
Rhinovirus A	Rhinovirus A56	HRV-A56	FJ445140	CG
Rhinovirus A	Rhinovirus A56	HRV-A56	EU840727	CG
Rhinovirus A	Rhinovirus A57	HRV-A57	AF343622	VP4+VP2(p)
Rhinovirus A	Rhinovirus A57	HRV-A57	AY450495	VP3(p)+VP1+2A(p)
Rhinovirus A	Rhinovirus A58	HRV-A58	AY040236	VP4+VP2(p)
Rhinovirus A	Rhinovirus A58	HRV-A58	AY450496	VP3(p)+VP1+2A(p)
Rhinovirus A	Rhinovirus A59	HRV-A59	DQ473500	CG
Rhinovirus A	Rhinovirus A60	HRV-A60	AF343627	VP4+VP2(p)
Rhinovirus A	Rhinovirus A60	HRV-A60	AY450498	VP3(p)+VP1+2A(p)
Rhinovirus A	Rhinovirus A60	HRV-A60	AY436653	3D(p)
Rhinovirus A	Rhinovirus A61	HRV-A61	AF343601	VP4+VP2(p)
Rhinovirus A	Rhinovirus A61	HRV-A61	AY450499	VP3(p)+VP1+2A(p)
Rhinovirus A	Rhinovirus A61	HRV-A61	AY436671	3D(p)
Rhinovirus A	Rhinovirus A62	HRV-A62	AF343618	VP4+VP2(p)
Rhinovirus A	Rhinovirus A62	HRV-A62	AY458611	VP3(p)+VP1+2A(p)
Rhinovirus A	Rhinovirus A62	HRV-A62	AY436660	3D(p)
Rhinovirus A	Rhinovirus A63	HRV-A63	Z29662	5'UTR(p)
Rhinovirus A	Rhinovirus A63	HRV-A63	AF343636	VP4+VP2(p)
Rhinovirus A	Rhinovirus A63	HRV-A63	AY450500	VP3(p)+VP1+2A(p)
Rhinovirus A	Rhinovirus A63	HRV-A63	AY436658	3D(p)
Rhinovirus A	Rhinovirus A64	HRV-A64	EF173417	CG
Rhinovirus A	Rhinovirus A65	HRV-A65	AF343586	VP4+VP2(p)
Rhinovirus A	Rhinovirus A65	HRV-A65	AY450502	VP3(p)+VP1+2A(p)
Rhinovirus A	Rhinovirus A66	HRV-A66	AF343640	VP4+VP2(p)
Rhinovirus A	Rhinovirus A66	HRV-A66	AY450503	VP3(p)+VP1+2A(p)
Rhinovirus A	Rhinovirus A66	HRV-A66	AY436655	3D(p)
Rhinovirus A	Rhinovirus A67	HRV-A67	AF343603	VP4+VP2(p)
Rhinovirus A	Rhinovirus A67	HRV-A67	AY450504	VP3(p)+VP1+2A(p)
Rhinovirus A	Rhinovirus A67	HRV-A67	AY436672	3D(p)
Rhinovirus A	Rhinovirus A68	HRV-A68	AF343591	VP4+VP2(p)
Rhinovirus A	Rhinovirus A68	HRV-A68	AY450505	VP3(p)+VP1+2A(p)
Rhinovirus A	Rhinovirus A68	HRV-A68	AY436679	3D(p)
Rhinovirus A	Rhinovirus A71	HRV-A71	AF343587	VP4+VP2(p)
Rhinovirus A	Rhinovirus A71	HRV-A71	AY450506	VP3(p)+VP1+2A(p)
Rhinovirus A	Rhinovirus A73	HRV-A73	DQ473492	CG
Rhinovirus A	Rhinovirus A74	HRV-A74	DQ473494	CG
Rhinovirus A	Rhinovirus A75	HRV-A75	DQ473510	CG
Rhinovirus A	Rhinovirus A76	HRV-A76	DQ473502	CG
Rhinovirus A	Rhinovirus A77	HRV-A77	AF343608	VP4+VP2(p)
Rhinovirus A	Rhinovirus A77	HRV-A77	AY450511	VP3(p)+VP1+2A(p)
Rhinovirus A	Rhinovirus A77	HRV-A77	AY436650	3D(p)
Rhinovirus A	Rhinovirus A78	HRV-A78	EF173418	CG
Rhinovirus A	Rhinovirus A80	HRV-A80	AF343593	VP4+VP2(p)
Rhinovirus A	Rhinovirus A80	HRV-A80	AY450514	VP3(p)+VP1+2A(p)
Rhinovirus A	Rhinovirus A81	HRV-A81	AF343606	VP4+VP2(p)
Rhinovirus A	Rhinovirus A81	HRV-A81	AY450515	VP3(p)+VP1+2A(p)
Rhinovirus A	Rhinovirus A82	HRV-A82	DQ473509	CG
Rhinovirus A	Rhinovirus A85	HRV-A85	EVIDENCE01	CG
Rhinovirus A	Rhinovirus A88	HRV-A88	DQ473504	CG
Rhinovirus A	Rhinovirus A89	HRV-A89	M16248	CG
Rhinovirus A	Rhinovirus A90	HRV-A90	AF343620	VP4+VP2(p)
Rhinovirus A	Rhinovirus A90	HRV-A90	AY450520	VP3(p)+VP1+2A(p)
Rhinovirus A	Rhinovirus A94	HRV-A94	EF173419	CG
Rhinovirus A	Rhinovirus A96	HRV-A96	AF343604	VP4+VP2(p)
Rhinovirus A	Rhinovirus A96	HRV-A96	AY450523	VP3(p)+VP1+2A(p)
Rhinovirus A	Rhinovirus A100	HRV-A100	AF343643	VP4+VP2(p)
Rhinovirus A	Rhinovirus A100	HRV-A100	AY450463	VP3(p)+VP1+2A(p)
Rhinovirus A	Rhinovirus A100	HRV-A100	AY436662	3D(p)
Rhinovirus A	Rhinovirus A101	HRV-A101	GQ415051	CG
Rhinovirus A	Rhinovirus A101	HRV-A101	GQ415052	CG
Rhinovirus A	Rhinovirus A102	HRV-A102	EF155421	CG
Rhinovirus A	Rhinovirus A103	HRV-A103	JF965515	CG
Rhinovirus A	Rhinovirus A103	HRV-A103	JQ747749	CG(p)
Rhinovirus A	Rhinovirus A103	HRV-A103	JQ994499	CG(p)
Rhinovirus A	Rhinovirus A104	HRV-A104	JN562727	CG(p)
Rhinovirus A	Rhinovirus A104	HRV-A104	JX074047	CG(p)
Rhinovirus A	Rhinovirus A104	HRV-A104	JX193797	CG(p)
Rhinovirus A	Rhinovirus A105	HRV-A105	JN614995	CG(p)
Rhinovirus A	Rhinovirus A105	HRV-A105	JN990699	CG(p)
Rhinovirus A	Rhinovirus A106	HRV-A106	JQ245971	CG(p)
Rhinovirus A	Rhinovirus A106	HRV-A106	JX025555	CG(p)
Rhinovirus A	Rhinovirus A107	HRV-A107	KC859319	VP1
Rhinovirus A	Rhinovirus A108	HRV-A108	KC859318	VP1
Rhinovirus A	Rhinovirus A109	HRV-A109	NA	NA
Rhinovirus B	Rhinovirus B3	HRV-B3	EF173422	CG
Rhinovirus B	Rhinovirus B4	HRV-B4	DQ473490	CG
Rhinovirus B	Rhinovirus B5	HRV-B5	FJ445112	CG
Rhinovirus B	Rhinovirus B6	HRV-B6	DQ473486	CG
Rhinovirus B	Rhinovirus B14	HRV-B14	K02121	CG
Rhinovirus B	Rhinovirus B17	HRV-B17	EF173420	CG
Rhinovirus B	Rhinovirus B26	HRV-B26	FJ445124	CG
Rhinovirus B	Rhinovirus B27	HRV-B27	EF173421	CG
Rhinovirus B	Rhinovirus B35	HRV-B35	DQ473487	CG
Rhinovirus B	Rhinovirus B35	HRV-B35	FJ445187	CG
Rhinovirus B	Rhinovirus B37	HRV-B37	EF173423	CG
Rhinovirus B	Rhinovirus B42	HRV-B42	FJ445130	CG
Rhinovirus B	Rhinovirus B48	HRV-B48	DQ473488	CG
Rhinovirus B	Rhinovirus B52	HRV-B52	EF173424	CG
Rhinovirus B	Rhinovirus B69	HRV-B69	FJ445151	CG
Rhinovirus B	Rhinovirus B70	HRV-B70	DQ473489	CG
Rhinovirus B	Rhinovirus B72	HRV-B72	FJ445153	CG
Rhinovirus B	Rhinovirus B79	HRV-B79	FJ445155	CG
Rhinovirus B	Rhinovirus B83	HRV-B83	FJ445161	CG
Rhinovirus B	Rhinovirus B84	HRV-B84	FJ445162	CG
Rhinovirus B	Rhinovirus B86	HRV-B86	FJ445164	CG
Rhinovirus B	Rhinovirus B91	HRV-B91	FJ445168	CG
Rhinovirus B	Rhinovirus B92	HRV-B92	FJ445169	CG
Rhinovirus B	Rhinovirus B93	HRV-B93	EF173425	CG
Rhinovirus B	Rhinovirus B97	HRV-B97	FJ445172	CG
Rhinovirus B	Rhinovirus B99	HRV-B99	FJ445174	CG
Rhinovirus B	Rhinovirus B100	HRV-B100	HQ123444	CG(p)
Rhinovirus B	Rhinovirus B101	HRV-B101	JF781500	CG(p)
Rhinovirus B	Rhinovirus B101	HRV-B101	JF781501	CG(p)
Rhinovirus B	Rhinovirus B101	HRV-B101	JX074052	CG(p)
Rhinovirus B	Rhinovirus B102	HRV-B102	JX074053	CG(p)
Rhinovirus B	Rhinovirus B103	HRV-B103	JN614996	CG(p)
Rhinovirus B	Rhinovirus B103	HRV-B103	JN798572	CG(p)
Rhinovirus B	Rhinovirus B103	HRV-B103	JQ245972	CG(p)
Rhinovirus B	Rhinovirus B103	HRV-B103	JQ837717	CG(p)
Rhinovirus B	Rhinovirus B103	HRV-B103	JQ994497	CG(p)
Rhinovirus B	Rhinovirus B103	HRV-B104	FJ445137	CG(p)
Rhinovirus C	Rhinovirus C1	HRV-C1	EF077279	CG
Rhinovirus C	Rhinovirus C2	HRV-C2	EF077280	CG
Rhinovirus C	Rhinovirus C3	HRV-C3	EF186077	CG
Rhinovirus C	Rhinovirus C4	HRV-C4	EF582385	CG
Rhinovirus C	Rhinovirus C5	HRV-C5	EF582386	CG
Rhinovirus C	Rhinovirus C6	HRV-C6	EF582387	CG
Rhinovirus C	Rhinovirus C6	HRV-C6	JN815245	CG(p)
Rhinovirus C	Rhinovirus C7	HRV-C7	DQ875932	CG
Rhinovirus C	Rhinovirus C7	HRV-C7	JN798570	CG(p)
Rhinovirus C	Rhinovirus C8	HRV-C8	GQ223227	CG
Rhinovirus C	Rhinovirus C9	HRV-C9	GQ223228	CG
Rhinovirus C	Rhinovirus C10	HRV-C10	GQ323774	CG
Rhinovirus C	Rhinovirus C11	HRV-C11	EU840952	CG
Rhinovirus C	Rhinovirus C12	HRV-C12	EF077264	VP4+VP2(p)
Rhinovirus C	Rhinovirus C12	HRV-C12	HM236958	VP1
Rhinovirus C	Rhinovirus C13	HRV-C13	EU081795	VP4+VP2(p)
Rhinovirus C	Rhinovirus C13	HRV-C13	HM236908	VP1
Rhinovirus C	Rhinovirus C14	HRV-C14	EU081796	VP4+VP2(p)
Rhinovirus C	Rhinovirus C14	HRV-C14	HM236911	VP1
Rhinovirus C	Rhinovirus C15	HRV-C15	GU219984	CG
Rhinovirus C	Rhinovirus C16	HRV-C16	JN837688	CG(p)
Rhinovirus C	Rhinovirus C17	HRV-C17	EU081809	VP4+VP2(p)
Rhinovirus C	Rhinovirus C17	HRV-C17	HM236936	VP1
Rhinovirus C	Rhinovirus C18	HRV-C18	EU590074	VP4+VP2(p)
Rhinovirus C	Rhinovirus C18	HRV-C18	HM236918	VP1
Rhinovirus C	Rhinovirus C19	HRV-C19	EU697850	VP4+VP2(p)
Rhinovirus C	Rhinovirus C19	HRV-C19	EU840728	VP1
Rhinovirus C	Rhinovirus C20	HRV-C20	EU697851	VP4+VP2(p)
Rhinovirus C	Rhinovirus C20	HRV-C20	HM236923	VP1
Rhinovirus C	Rhinovirus C21	HRV-C21	EU752377	VP4+VP2(p)
Rhinovirus C	Rhinovirus C21	HRV-C21	HM236903	VP1
Rhinovirus C	Rhinovirus C22	HRV-C22	EU752381	VP4+VP2(p)
Rhinovirus C	Rhinovirus C22	HRV-C22	HM236905	VP1
Rhinovirus C	Rhinovirus C23	HRV-C23	EU752424	VP4+VP2(p)
Rhinovirus C	Rhinovirus C23	HRV-C23	HM236901	VP1
Rhinovirus C	Rhinovirus C24	HRV-C24	EU752426	VP4+VP2(p)
Rhinovirus C	Rhinovirus C24	HRV-C24	HM236939	VP1
Rhinovirus C	Rhinovirus C25	HRV-C25	JF317013	CG
Rhinovirus C	Rhinovirus C26	HRV-C26	EU752441	VP4+VP2(p)
Rhinovirus C	Rhinovirus C26	HRV-C26	HM236904	VP1
Rhinovirus C	Rhinovirus C27	HRV-C27	GQ223122	VP4+VP2(p)
Rhinovirus C	Rhinovirus C27	HRV-C27	HM236906	VP1
Rhinovirus C	Rhinovirus C28	HRV-C28	GQ223134	VP4+VP2(p)
Rhinovirus C	Rhinovirus C28	HRV-C28	HM236954	VP1
Rhinovirus C	Rhinovirus C29	HRV-C29	FJ615699	VP4+VP2(p)
Rhinovirus C	Rhinovirus C29	HRV-C29	HM236949	VP1
Rhinovirus C	Rhinovirus C30	HRV-C30	GQ476669	VP4+VP2(p)
Rhinovirus C	Rhinovirus C30	HRV-C30	HM236968	VP1
Rhinovirus C	Rhinovirus C31	HRV-C31	GU294380	VP4+VP2(p)
Rhinovirus C	Rhinovirus C31	HRV-C31	HM236964	VP1
Rhinovirus C	Rhinovirus C32	HRV-C32	GU294466	VP4+VP2(p)
Rhinovirus C	Rhinovirus C32	HRV-C32	HM236897	VP1
Rhinovirus C	Rhinovirus C33	HRV-C33	GU294480	VP4+VP2(p)
Rhinovirus C	Rhinovirus C33	HRV-C33	HM236934	VP1
Rhinovirus C	Rhinovirus C34	HRV-C34	KM486097	CG(p)
Rhinovirus C	Rhinovirus C35	HRV-C35	JF436925	CG(p)
Rhinovirus C	Rhinovirus C36	HRV-C36	NA	NA
Rhinovirus C	Rhinovirus C37	HRV-C37	NA	NA
Rhinovirus C	Rhinovirus C38	HRV-C38	NA	NA
Rhinovirus C	Rhinovirus C39	HRV-C39	JN205461	CG
Rhinovirus C	Rhinovirus C40	HRV-C40	JN815251	CG(p)
Rhinovirus C	Rhinovirus C41	HRV-C41	NA	NA
Rhinovirus C	Rhinovirus C42	HRV-C42	NA	NA
Rhinovirus C	Rhinovirus C43	HRV-C43	JN815249	CG(p)
Rhinovirus C	Rhinovirus C44	HRV-C44	EU590061	VP4+VP2(p)
Rhinovirus C	Rhinovirus C44	HRV-C44	JF416310	VP1
Rhinovirus C	Rhinovirus C45	HRV-C45	JN837686	CG(p)
Rhinovirus C	Rhinovirus C46	HRV-C46	GU294446	VP4+VP2(p)
Rhinovirus C	Rhinovirus C46	HRV-C46	JF416318	VP1
Rhinovirus C	Rhinovirus C47	HRV-C47	JF519761	VP4+VP2(p)
Rhinovirus C	Rhinovirus C47	HRV-C47	JF519760	VP1
Rhinovirus C	Rhinovirus C48	HRV-C48	JF519763	VP4+VP2(p)
Rhinovirus C	Rhinovirus C48	HRV-C48	JF519762	VP1
Rhinovirus C	Rhinovirus C49	HRV-C49	JN798566	CG(p)
Rhinovirus C	Rhinovirus C49	HRV-C49	JN798568	CG(p)
Rhinovirus C	Rhinovirus C50	HRV-C50	JQ739202	VP3(p)+VP1+2A(p)
Rhinovirus C	Rhinovirus C51	HRV-C51	JX291115	CG
Rhinovirus C	Rhinovirus C51	HRV-C51	JF317015	CG
Rhinovirus C	Rhinovirus C52	HRV-C52	NA	NA
Rhinovirus C	Rhinovirus C53	HRV-C53	NA	NA
Rhinovirus C	Rhinovirus C54	HRV-C54	KP282614	CG

## Sheet: Table S3
Table S3. Summary of congruence between GenBank and re-classification in this study.
Species	Genotype (ICTV)	Acronym (ICTV)	Taxonomy ID	Name (GenBank)	# Sequences in GenBank/Re-classification (%)	GenBank's nomeclature correction note
Enterovirus A	Coxsackievirus A2	CV-A2	33757	Coxsackievirus A2	163/229 (71.18%)
Enterovirus A	Coxsackievirus A3	CV-A3	42784	Coxsackievirus A3	12/17 (70.59%)
Enterovirus A	Coxsackievirus A4	CV-A4	42785	Coxsackievirus A4	315/353 (89.24%)
Enterovirus A	Coxsackievirus A5	CV-A5	42786	Coxsackievirus A5	131/144 (90.97%)
Enterovirus A	Coxsackievirus A6	CV-A6	86107	Coxsackievirus A6	1906/2027 (94.03%)
Enterovirus A	Coxsackievirus A7	CV-A7	42787	Coxsackievirus A7	35/47 (74.47%)
Enterovirus A	Coxsackievirus A8	CV-A8	42788	Coxsackievirus A8	98/108 (90.74%)
Enterovirus A	Coxsackievirus A10	CV-A10	42769	Coxsackievirus A10	601/772 (77.85%)
Enterovirus A	Coxsackievirus A12	CV-A12	42771	Coxsackievirus A12	39/41 (95.12%)
Enterovirus A	Coxsackievirus A14	CV-A14	42773	Coxsackievirus A14	50/56 (89.29%)
Enterovirus A	Coxsackievirus A16	CV-A16	31704	Coxsackievirus A16	2788/2802 (99.5%)
Enterovirus A	Enterovirus A71	EV-A71	39054	Enterovirus A71	8455/8507 (99.39%)
Enterovirus A	Enterovirus A76	EV-A76	306588	Enterovirus A76	80/100 (80%)
Enterovirus A	Enterovirus A89	EV-A89	306586	Enterovirus A89	13/13 (100%)
Enterovirus A	Enterovirus A90	EV-A90	297248	Enterovirus A90	43/47 (91.49%)
Enterovirus A	Enterovirus A91	EV-A91	306587	Enterovirus A91	5/5 (100%)
Enterovirus A	Enterovirus A92	EV-A92	469959	Enterovirus A92	29/39 (74.36%)
Enterovirus A	Enterovirus A114	EV-A114	NL	NA	NA	unpublished prototype
Enterovirus A	Enterovirus A119	EV-A119	1530249	Enterovirus A119	1/3 (33.33%)	be classified under unclassified Enterovirus A
Enterovirus A	Enterovirus A120	EV-A120	1435148	Enterovirus A120	2/2 (100%)
Enterovirus A	Enterovirus A121	EV-A121	NL	NA	NA	unpublished prototype
Enterovirus A	Simian enteroviruses 19	SV19	442855	Simian enterovirus 19	26/28 (92.86%)
Enterovirus A	Simian enteroviruses 43	SV43	442858	Simian enterovirus 43	2/2 (100%)
Enterovirus A	Simian enteroviruses SV46	SV46	469958	Simian enterovirus 46	2/2 (100%)
Enterovirus A	Baboon enterovirus A13	BA13	172022	Baboon enterovirus	8/8 (100%)	organism name is inconsistence with ICTV
Enterovirus B	Coxsackievirus B1	CV-B1	12071	Coxsackievirus B1	281/418 (67.22%)
Enterovirus B	Coxsackievirus B2	CV-B2	82639	Coxsackievirus B2	262/319 (82.13%)
Enterovirus B	Coxsackievirus B3	CV-B3	12072	Coxsackievirus B3	721/769 (93.76%)
Enterovirus B	Coxsackievirus B4	CV-B4	12073	Coxsackievirus B4	717/779 (92.04%)
Enterovirus B	Coxsackievirus B5	CV-B5	12074	Coxsackievirus B5	919/1110 (82.79%)
Enterovirus B	Coxsackievirus B6	CV-B6	74561	Coxsackievirus B6	72/87 (82.76%)
Enterovirus B	Coxsackievirus A9	CV-A9	12067	Coxsackievirus A9	344/486 (70.78%)
Enterovirus B	Echovirus 1	E-1	46633	Echovirus E1	88/109 (80.73%)
Enterovirus B	Echovirus 2	E-2	35294	Echovirus E2	60/66 (90.91%)
Enterovirus B	Echovirus 3	E-3	47516	Echovirus E3	250/276 (90.58%)
Enterovirus B	Echovirus 4	E-4	35295	Echovirus E4	90/113 (79.65%)
Enterovirus B	Echovirus 5	E-5	40280	Echovirus E5	66/79 (83.54%)
Enterovirus B	Echovirus 6	E-6	12062	Echovirus E6	1143/1501 (76.15%)
Enterovirus B	Echovirus 7	E-7	46018	Echovirus E7	311/327 (95.11%)
Enterovirus B	Echovirus 9	E-9	12060	Echovirus E9	591/715 (82.66%)
Enterovirus B	Echovirus 11	E-11	12078	Echovirus E11	995/1206 (82.5%)
Enterovirus B	Echovirus 12	E-12	35293	Echovirus E12	92/105 (87.62%)
Enterovirus B	Echovirus 13	E-13	47501	Echovirus E13	585/745 (78.52%)
Enterovirus B	Echovirus 14	E-14	47502	Echovirus E14	177/198 (89.39%)
Enterovirus B	Echovirus 15	E-15	47503	Echovirus E15	31/41 (75.61%)
Enterovirus B	Echovirus 16	E-16	47504	Echovirus E16	47/63 (74.6%)
Enterovirus B	Echovirus 17	E-17	47505	Echovirus E17	43/50 (86%)
Enterovirus B	Echovirus 18	E-18	47506	Echovirus E18	63/327 (19.27%)
Enterovirus B	Echovirus 19	E-19	47507	Echovirus E19	195/208 (93.75%)
Enterovirus B	Echovirus 20	E-20	47508	Echovirus E20	107/117 (91.45%)
Enterovirus B	Echovirus 21	E-21	47509	Echovirus E21	83/88 (94.32%)
Enterovirus B	Echovirus 24	E-24	47510	Echovirus E24	84/88 (95.45%)
Enterovirus B	Echovirus 25	E-25	45101	Echovirus E25	278/333 (83.48%)
Enterovirus B	Echovirus 26	E-26	47511	Echovirus E26	23/27 (85.19%)
Enterovirus B	Echovirus 27	E-27	45999	Echovirus E27	34/35 (97.14%)
Enterovirus B	Echovirus 29	E-29	47512	Echovirus E29	87/102 (85.29%)
Enterovirus B	Echovirus 30	E-30	41846	Echovirus E30	2854/3653 (78.13%)
Enterovirus B	Echovirus 31	E-31	47513	Echovirus E31	19/21 (90.48%)
Enterovirus B	Echovirus 32	E-32	47514	Echovirus E32	49/50 (98%)
Enterovirus B	Echovirus 33	E-33	47515	Echovirus E33	171/178 (96.07%)
Enterovirus B	Enterovirus B69	EV-B69	171720	Enterovirus B69	34/35 (97.14%)
Enterovirus B	Enterovirus B73	EV-B73	200154	Enterovirus B73	24/26 (92.31%)
Enterovirus B	Enterovirus B74	EV-B74	222889	Enterovirus B74	19/19 (100%)
Enterovirus B	Enterovirus B75	EV-B75	282345	Enterovirus B75	83/86 (96.51%)
Enterovirus B	Enterovirus B77	EV-B77	222887	Enterovirus B77	14/15 (93.33%)
Enterovirus B	Enterovirus B78	EV-B78	222888	Enterovirus B78	5/5 (100%)
Enterovirus B	Enterovirus B79	EV-B79	318562	Human enterovirus 79	9/10 (90%)	organism name is inconsistence with ICTV
Enterovirus B	Enterovirus B80	EV-B80	318563	Enterovirus B80	41/41 (100%)
Enterovirus B	Enterovirus B81	EV-B81	318564	Enterovirus B81	11/12 (91.67%)
Enterovirus B	Enterovirus B82	EV-B82	318565	Enterovirus B82	6/6 (100%)
Enterovirus B	Enterovirus B83	EV-B83	318566	Enterovirus B83	28/29 (96.55%)
Enterovirus B	Enterovirus B84	EV-B84	318567	Enterovirus B84	10/10 (100%)
Enterovirus B	Enterovirus B85	EV-B85	318568	Enterovirus B85	37/37 (100%)
Enterovirus B	Enterovirus B86	EV-B86	318569	Enterovirus B86	5/6 (83.33%)
Enterovirus B	Enterovirus B87	EV-B87	318570	Enterovirus B87	4/4 (100%)
Enterovirus B	Enterovirus B88	EV-B88	318571	Enterovirus B88	5/5 (100%)
Enterovirus B	Enterovirus B93	EV-B93	991902	Enterovirus B93	9/10 (90%)
Enterovirus B	Enterovirus B97	EV-B97	325446	Enterovirus B97	26/29 (89.66%)
Enterovirus B	Enterovirus B98	EV-B98	582384	Enterovirus B98	1/1 (100%)
Enterovirus B	Enterovirus B100	EV-B100	325447	Enterovirus B100	10/10 (100%)
Enterovirus B	Enterovirus B101	EV-B101	408681	Enterovirus B101	2/2 (100%)
Enterovirus B	Enterovirus B106	EV-B106	1248136	Enterovirus B106	2/2 (100%)
Enterovirus B	Enterovirus B107	EV-B107	582385	Human enterovirus 107	3/3 (100%)	organism name is inconsistence with ICTV
Enterovirus B	Enterovirus B110	EV-B110	NL	NA	NA	genotype not list in NCBI; reference sequence is assigned to unclassified Enterovirus
Enterovirus B	Enterovirus B111	EV-B111	1442164	Enterovirus B111	NA	be classified under unclassified Enterovirus B
Enterovirus B	Simian agent 5	SA5	172038	Simian agent 5	3/4 (75%)
Enterovirus C	Poliovirus 1	PV-1	12080	Human poliovirus 1	3032/3385 (89.57%)
Enterovirus C	Poliovirus 2	PV-2	12083	Human poliovirus 2	1720/1747 (98.45%)
Enterovirus C	Poliovirus 3	PV-3	12086	Human poliovirus 3	680/744 (91.4%)
Enterovirus C	Coxsackievirus A1	CV-A1	42779	Coxsackievirus A1	31/36 (86.11%)
Enterovirus C	Coxsackievirus A11	CV-A11	42770	Coxsackievirus A11	30/31 (96.77%)
Enterovirus C	Coxsackievirus A13	CV-A13	42772	Coxsackievirus A13	142/177 (80.23%)
Enterovirus C	Coxsackievirus A17	CV-A17	42775	Coxsackievirus A17	54/79 (68.35%)
Enterovirus C	Coxsackievirus A19	CV-A19	42778	Coxsackievirus A19	17/19 (89.47%)
Enterovirus C	Coxsackievirus A20	CV-A20	42782	Coxsackievirus A20	88/101 (87.13%)
Enterovirus C	Coxsackievirus A21	CV-A21	12069	Coxsackievirus A21	44/117 (37.61%)
Enterovirus C	Coxsackievirus A22	CV-A22	42783	Coxsackievirus A22	28/32 (87.5%)
Enterovirus C	Coxsackievirus A24	CV-A24	12089	Coxsackievirus A24	1094/1157 (94.55%)
Enterovirus C	Enterovirus C95	EV-C95	1295562	Enterovirus C95	2/2 (100%)
Enterovirus C	Enterovirus C96	EV-C96	325445	Enterovirus C96	53/58 (91.38%)
Enterovirus C	Enterovirus C99	EV-C99	1295563	Enterovirus C99	46/50 (92%)
Enterovirus C	Enterovirus C102	EV-C102	460162	Human enterovirus C102	NA	be classified under unclassified Enterovirus C
Enterovirus C	Enterovirus C104	EV-C104	650039	Human enterovirus C104	47/50 (94%)
Enterovirus C	Enterovirus C105	EV-C105	1227558	Human enterovirus C105	7/7 (100%)
Enterovirus C	Enterovirus C109	EV-C109	861519	Human enterovirus C109	16/16 (100%)
Enterovirus C	Enterovirus C113	EV-C113	1248135	Human enterovirus 113	NA	be classified under unclassified Enterovirus
Enterovirus C	Enterovirus C116	EV-C116	1134340	Human enterovirus C116	4/5 (80%)
Enterovirus C	Enterovirus C117	EV-C117	1230646	Human enterovirus C117	NA	be classified under unclassified Enterovirus C
Enterovirus C	Enterovirus C118	EV-C118	1247477	Human enterovirus C118	NA	be classified under unclassified Enterovirus C
Enterovirus D	Enterovirus D68	EV-D68	42789	Enterovirus D68	907/907 (100%)
Enterovirus D	Enterovirus D70	EV-D70	12090	Human enterovirus 70	56/56 (100%)
Enterovirus D	Enterovirus D94	EV-D94	318572	Human enterovirus 94	6/6 (100%)
Enterovirus D	Enterovirus D111	EV-D111	1141754	Human enterovirus D111	4/4 (100%)
Enterovirus D	Enterovirus D120	EV-D120	NL	NA	NA	genotype not list in NCBI; reference sequence is assigned to unclassified Enterovirus
Enterovirus E	Enterovirus E1	EV-E1	NL	NA	NA	genotype not list in NCBI; reference sequence is assigned to unclassified Enterovirus
Enterovirus E	Enterovirus E2	EV-E2	NL	NA	NA	genotype not list in NCBI; reference sequence is assigned to unclassified Enterovirus
Enterovirus E	Enterovirus E3	EV-E3	NL	NA	NA	genotype not list in NCBI; reference sequence is assigned to unclassified Enterovirus
Enterovirus E	Enterovirus E4	EV-E4	NL	NA	NA	genotype not list in NCBI; reference sequence is assigned to unclassified Enterovirus
Enterovirus F	Enterovirus F1	EV-F1	NL	NA	NA	genotype not list in NCBI; reference sequence is assigned to unclassified Enterovirus
Enterovirus F	Enterovirus F2	EV-F2	NL	NA	NA	genotype not list in NCBI; reference sequence is assigned to unclassified Enterovirus
Enterovirus F	Enterovirus F3	EV-F3	NL	NA	NA	genotype not list in NCBI; reference sequence is assigned to unclassified Enterovirus
Enterovirus F	Enterovirus F4	EV-F4	263531	Possum enterovirus W1	1/1 (100%)	organism name is inconsistence with ICTV
Enterovirus F	Enterovirus F5	EV-F5	NL	NA	NA	unpublished prototype
Enterovirus F	Enterovirus F6	EV-F6	NL	NA	NA	unpublished prototype
Enterovirus G	Enterovirus G1	EV-G1	64141	Porcine enterovirus 9	24/60 (40%)	organism name is inconsistence with ICTV
Enterovirus G	Enterovirus G1	EV-G1	1501435	Porcine enterovirus G1	24/60 (40%)	organism name is inconsistence with ICTV
Enterovirus G	Enterovirus G2	EV-G2	106967	Porcine enterovirus 10	2/5 (40%)	organism name is inconsistence with ICTV
Enterovirus G	Enterovirus G3	EV-G3	1028489	Porcine enterovirus 3H	6/6 (100%)	organism name is inconsistence with ICTV
Enterovirus G	Enterovirus G4	EV-G4	1133974	Porcine enterovirus 15	3/3 (100%)	organism name is inconsistence with ICTV
Enterovirus G	Enterovirus G5	EV-G5	1194444	Ovine enterovirus	3/3 (100%)	organism name is inconsistence with ICTV
Enterovirus G	Enterovirus G6	EV-G6	NL	NA	NA	genotype not list in NCBI, and reference strain is only assigned until to genus
Enterovirus G	Enterovirus G7	EV-G7	NL	NA	NA	unpublished prototype
Enterovirus G	Enterovirus G8	EV-G8	NL	NA	NA	genotype not list in NCBI, and reference strain is only assigned until to genus
Enterovirus G	Enterovirus G9	EV-G9	NL	NA	NA	genotype not list in NCBI, and reference strain is only assigned until to genus
Enterovirus G	Enterovirus G10	EV-G10	NL	NA	NA	genotype not list in NCBI, and reference strain is only assigned until to genus
Enterovirus G	Enterovirus G11	EV-G11	NL	NA	NA	genotype not list in NCBI, and reference strain is only assigned until to genus
Enterovirus H	Enterovirus H1	EV-H1	442851	Simian enterovirus SV4	2/2 (100%)	organism name is inconsistence with ICTV
Enterovirus J	Simian virus 6	SV6	NL	NA	NA	genotype not list in NCBI, and reference strain is only assigned until to genus
Enterovirus J	Enterovirus J103	EV-J103	NL	NA	NA	genotype not list in NCBI, and reference strain is only assigned until to genus
Enterovirus J	Enterovirus J108	EV-J108	NL	NA	NA	genotype not list in NCBI, and reference strain is only assigned until to genus
Enterovirus J	Enterovirus J112	EV-J112	NL	NA	NA	unpublished prototype
Enterovirus J	Enterovirus J115	EV-J115	NL	NA	NA	unpublished prototype
Enterovirus J	Enterovirus J121	EV-J121	1530246	Enterovirus J121	0/3 (0%)
Rhinovirus A	Rhinovirus A1	HRV-A1	573824	Human rhinovirus A1	14/15 (93.33%)
Rhinovirus A	Rhinovirus A2	HRV-A2	12130	Human rhinovirus A2	9/24 (37.5%)
Rhinovirus A	Rhinovirus A7	HRV-A7	44136	Human rhinovirus A7	9/9 (100%)
Rhinovirus A	Rhinovirus A8	HRV-A8	185890	Human rhinovirus A8	10/10 (100%)
Rhinovirus A	Rhinovirus A9	HRV-A9	185891	Human rhinovirus A9	11/11 (100%)
Rhinovirus A	Rhinovirus A10	HRV-A10	185892	Human rhinovirus A10	10/10 (100%)
Rhinovirus A	Rhinovirus A11	HRV-A11	39767	Human rhinovirus A11	7/8 (87.5%)
Rhinovirus A	Rhinovirus A12	HRV-A12	147684	Human rhinovirus A12	11/11 (100%)
Rhinovirus A	Rhinovirus A13	HRV-A13	185893	Human rhinovirus A13	9/10 (90%)
Rhinovirus A	Rhinovirus A15	HRV-A15	185894	Human rhinovirus A15	9/9 (100%)
Rhinovirus A	Rhinovirus A16	HRV-A16	31708	Human rhinovirus A16	5/5 (100%)
Rhinovirus A	Rhinovirus A18	HRV-A18	147674	Human rhinovirus A18	13/13 (100%)
Rhinovirus A	Rhinovirus A19	HRV-A19	185895	Human rhinovirus A19	3/9 (33.33%)
Rhinovirus A	Rhinovirus A20	HRV-A20	147675	Human rhinovirus A20	4/9 (44.44%)
Rhinovirus A	Rhinovirus A21	HRV-A21	44128	Human rhinovirus A21	3/8 (37.5%)
Rhinovirus A	Rhinovirus A22	HRV-A22	185896	Human rhinovirus A22	5/11 (45.45%)
Rhinovirus A	Rhinovirus A23	HRV-A23	12135	Human rhinovirus A23	9/9 (100%)
Rhinovirus A	Rhinovirus A24	HRV-A24	185897	Human rhinovirus A24	12/13 (92.31%)
Rhinovirus A	Rhinovirus A25	HRV-A25	185898	Human rhinovirus A25	3/8 (37.5%)
Rhinovirus A	Rhinovirus A28	HRV-A28	147672	Human rhinovirus A28	10/11 (90.91%)
Rhinovirus A	Rhinovirus A29	HRV-A29	44129	Human rhinovirus A29	10/10 (100%)
Rhinovirus A	Rhinovirus A30	HRV-A30	185901	Human rhinovirus A30	11/11 (100%)
Rhinovirus A	Rhinovirus A31	HRV-A31	185902	Human rhinovirus A31	5/8 (62.5%)
Rhinovirus A	Rhinovirus A32	HRV-A32	185903	Human rhinovirus A32	3/8 (37.5%)
Rhinovirus A	Rhinovirus A33	HRV-A33	185904	Human rhinovirus A33	3/7 (42.86%)
Rhinovirus A	Rhinovirus A34	HRV-A34	185905	Human rhinovirus A34	10/10 (100%)
Rhinovirus A	Rhinovirus A36	HRV-A36	147673	Human rhinovirus A36	11/11 (100%)
Rhinovirus A	Rhinovirus A38	HRV-A38	185906	Human rhinovirus A38	8/8 (100%)
Rhinovirus A	Rhinovirus A39	HRV-A39	185907	Human rhinovirus A39	9/9 (100%)
Rhinovirus A	Rhinovirus A40	HRV-A40	185908	Human rhinovirus A40	4/8 (50%)
Rhinovirus A	Rhinovirus A41	HRV-A41	185909	Human rhinovirus A41	7/7 (100%)
Rhinovirus A	Rhinovirus A43	HRV-A43	167321	Human rhinovirus A43	5/11 (45.45%)
Rhinovirus A	Rhinovirus A45	HRV-A45	147676	Human rhinovirus A45	7/14 (50%)
Rhinovirus A	Rhinovirus A46	HRV-A46	167324	Human rhinovirus A46	8/8 (100%)
Rhinovirus A	Rhinovirus A47	HRV-A47	185911	Human rhinovirus A47	8/9 (88.89%)
Rhinovirus A	Rhinovirus A49	HRV-A49	44131	Human rhinovirus A49	16/16 (100%)
Rhinovirus A	Rhinovirus A50	HRV-A50	44132	Human rhinovirus A50	4/9 (44.44%)
Rhinovirus A	Rhinovirus A51	HRV-A51	185912	Human rhinovirus A51	3/9 (33.33%)
Rhinovirus A	Rhinovirus A53	HRV-A53	185913	Human rhinovirus A53	9/9 (100%)
Rhinovirus A	Rhinovirus A54	HRV-A54	185914	Human rhinovirus A54	4/9 (44.44%)
Rhinovirus A	Rhinovirus A55	HRV-A55	185915	Human rhinovirus A55	8/8 (100%)
Rhinovirus A	Rhinovirus A56	HRV-A56	185916	Human rhinovirus A56	8/8 (100%)
Rhinovirus A	Rhinovirus A57	HRV-A57	185917	Human rhinovirus A57	3/9 (33.33%)
Rhinovirus A	Rhinovirus A58	HRV-A58	44133	Human rhinovirus A58	4/11 (36.36%)
Rhinovirus A	Rhinovirus A59	HRV-A59	185918	Human rhinovirus A59	11/12 (91.67%)
Rhinovirus A	Rhinovirus A60	HRV-A60	185919	Human rhinovirus A60	4/8 (50%)
Rhinovirus A	Rhinovirus A61	HRV-A61	185920	Human rhinovirus A61	5/10 (50%)
Rhinovirus A	Rhinovirus A62	HRV-A62	44134	Human rhinovirus A62	5/9 (55.56%)
Rhinovirus A	Rhinovirus A63	HRV-A63	185921	Human rhinovirus A63	4/10 (40%)
Rhinovirus A	Rhinovirus A64	HRV-A64	185922	Human rhinovirus A64	9/9 (100%)
Rhinovirus A	Rhinovirus A65	HRV-A65	44135	Human rhinovirus A65	3/9 (33.33%)
Rhinovirus A	Rhinovirus A66	HRV-A66	185923	Human rhinovirus A66	4/11 (36.36%)
Rhinovirus A	Rhinovirus A67	HRV-A67	185924	Human rhinovirus A67	4/8 (50%)
Rhinovirus A	Rhinovirus A68	HRV-A68	185925	Human rhinovirus A68	5/9 (55.56%)
Rhinovirus A	Rhinovirus A71	HRV-A71	185927	Human rhinovirus A71	3/7 (42.86%)
Rhinovirus A	Rhinovirus A73	HRV-A73	185928	Human rhinovirus A73	7/7 (100%)
Rhinovirus A	Rhinovirus A74	HRV-A74	185929	Human rhinovirus A74	8/8 (100%)
Rhinovirus A	Rhinovirus A75	HRV-A75	185930	Human rhinovirus A75	8/8 (100%)
Rhinovirus A	Rhinovirus A76	HRV-A76	185931	Human rhinovirus A76	10/10 (100%)
Rhinovirus A	Rhinovirus A77	HRV-A77	185932	Human rhinovirus A77	4/8 (50%)
Rhinovirus A	Rhinovirus A78	HRV-A78	147685	Human rhinovirus A78	15/15 (100%)
Rhinovirus A	Rhinovirus A80	HRV-A80	185934	Human rhinovirus A80	3/7 (42.86%)
Rhinovirus A	Rhinovirus A81	HRV-A81	185935	Human rhinovirus A81	3/9 (33.33%)
Rhinovirus A	Rhinovirus A82	HRV-A82	167322	Human rhinovirus A82	14/16 (87.5%)
Rhinovirus A	Rhinovirus A85	HRV-A85	185937	Human rhinovirus A85	11/12 (91.67%)
Rhinovirus A	Rhinovirus A88	HRV-A88	185939	Human rhinovirus A88	11/11 (100%)
Rhinovirus A	Rhinovirus A89	HRV-A89	12132	Human rhinovirus A89	11/11 (100%)
Rhinovirus A	Rhinovirus A90	HRV-A90	185940	Human rhinovirus A90	4/9 (44.44%)
Rhinovirus A	Rhinovirus A94	HRV-A94	185941	Human rhinovirus A94	7/7 (100%)
Rhinovirus A	Rhinovirus A96	HRV-A96	185943	Human rhinovirus A96	3/7 (42.86%)
Rhinovirus A	Rhinovirus A100	HRV-A100	185946	Human rhinovirus A100	4/8 (50%)
Rhinovirus A	Rhinovirus A101	HRV-A101	1219381	Human rhinovirus A101	19/19 (100%)
Rhinovirus A	Rhinovirus A102	HRV-A102	NL	NA	NA	genotype not list in NCBI; reference sequence is assigned to unclassified Rhinovirus
Rhinovirus A	Rhinovirus A103	HRV-A103	1033850	Human rhinovirus A103	1/1 (100%)
Rhinovirus A	Rhinovirus A104	HRV-A104	NL	NA	NA	genotype not list in NCBI, and reference strain is only assigned until to genus
Rhinovirus A	Rhinovirus A105	HRV-A105	NL	NA	NA	genotype not list in NCBI, and reference strain is only assigned until to genus
Rhinovirus A	Rhinovirus A106	HRV-A106	NL	NA	NA	genotype not list in NCBI, and reference strain is only assigned until to genus
Rhinovirus A	Rhinovirus A107	HRV-A107	NL	NA	NA	genotype not list in NCBI; reference sequence is assigned to unclassified Rhinovirus
Rhinovirus A	Rhinovirus A108	HRV-A108	NL	NA	NA	genotype not list in NCBI; reference sequence is assigned to unclassified Rhinovirus
Rhinovirus A	Rhinovirus A109	HRV-A109	NL	NA	NA
Rhinovirus B	Rhinovirus B3	HRV-B3	44130	Human rhinovirus B3	14/14 (100%)
Rhinovirus B	Rhinovirus B4	HRV-B4	185889	Human rhinovirus B4	12/12 (100%)
Rhinovirus B	Rhinovirus B5	HRV-B5	147714	Human rhinovirus B5	9/9 (100%)
Rhinovirus B	Rhinovirus B6	HRV-B6	147681	Human rhinovirus B6	12/14 (85.71%)
Rhinovirus B	Rhinovirus B14	HRV-B14	12131	Human rhinovirus B14	8/11 (72.73%)
Rhinovirus B	Rhinovirus B17	HRV-B17	150904	Human rhinovirus B17	10/10 (100%)
Rhinovirus B	Rhinovirus B26	HRV-B26	185899	Human rhinovirus B26	9/9 (100%)
Rhinovirus B	Rhinovirus B27	HRV-B27	185900	Human rhinovirus B27	8/9 (88.89%)
Rhinovirus B	Rhinovirus B35	HRV-B35	167329	Human rhinovirus B35	9/10 (90%)
Rhinovirus B	Rhinovirus B37	HRV-B37	147680	Human rhinovirus B37	11/12 (91.67%)
Rhinovirus B	Rhinovirus B42	HRV-B42	147683	Human rhinovirus B42	9/9 (100%)
Rhinovirus B	Rhinovirus B48	HRV-B48	147679	Human rhinovirus B48	10/10 (100%)
Rhinovirus B	Rhinovirus B52	HRV-B52	147677	Human rhinovirus B52	10/11 (90.91%)
Rhinovirus B	Rhinovirus B69	HRV-B69	147678	Human rhinovirus B69	13/13 (100%)
Rhinovirus B	Rhinovirus B70	HRV-B70	185926	Human rhinovirus B70	10/10 (100%)
Rhinovirus B	Rhinovirus B72	HRV-B72	44137	Human rhinovirus B72	10/10 (100%)
Rhinovirus B	Rhinovirus B79	HRV-B79	185933	Human rhinovirus B79	7/7 (100%)
Rhinovirus B	Rhinovirus B83	HRV-B83	185936	Human rhinovirus B83	7/7 (100%)
Rhinovirus B	Rhinovirus B84	HRV-B84	167328	Human rhinovirus B84	11/11 (100%)
Rhinovirus B	Rhinovirus B86	HRV-B86	185938	Human rhinovirus B86	10/10 (100%)
Rhinovirus B	Rhinovirus B91	HRV-B91	167325	Human rhinovirus B91	10/10 (100%)
Rhinovirus B	Rhinovirus B92	HRV-B92	167326	Human rhinovirus B92	8/8 (100%)
Rhinovirus B	Rhinovirus B93	HRV-B93	167327	Human rhinovirus B93	8/9 (88.89%)
Rhinovirus B	Rhinovirus B97	HRV-B97	167330	Human rhinovirus B97	9/9 (100%)
Rhinovirus B	Rhinovirus B99	HRV-B99	185945	Human rhinovirus B99	8/8 (100%)
Rhinovirus B	Rhinovirus B100	HRV-B100	NL	NA	NA	genotype not list in NCBI, and reference strain is only assigned until to genus
Rhinovirus B	Rhinovirus B101	HRV-B101	NL	NA	NA	genotype not list in NCBI, and reference strain is only assigned until to genus
Rhinovirus B	Rhinovirus B102	HRV-B102	NL	NA	NA	genotype not list in NCBI, and reference strain is only assigned until to genus
Rhinovirus B	Rhinovirus B103	HRV-B103	NL	NA	NA	genotype not list in NCBI, and reference strain is only assigned until to genus
Rhinovirus B	Rhinovirus B104	HRV-B104	NL	NA	NA	genotype not list in NCBI, and reference strain is only assigned until to genus
Rhinovirus B	Rhinovirus B105	HRV-B105	NL	NA	NA	unpublished prototype
Rhinovirus B	Rhinovirus B106	HRV-B106	NL	NA	NA	unpublished prototype
Rhinovirus C	Rhinovirus C1	HRV-C1	1219416	Human rhinovirus C1	1/1 (100%)
Rhinovirus C	Rhinovirus C2	HRV-C2	1219376	Human rhinovirus C2	8/9 (88.89%)
Rhinovirus C	Rhinovirus C3	HRV-C3	1219377	Human rhinovirus C3	53/53 (100%)
Rhinovirus C	Rhinovirus C4	HRV-C4	NL	NA	NA	genotype not list in NCBI, and reference strain is only assigned until to genus
Rhinovirus C	Rhinovirus C5	HRV-C5	1418031	Human rhinovirus C5	6/6 (100%)
Rhinovirus C	Rhinovirus C6	HRV-C6	1219378	Human rhinovirus C6	3/3 (100%)
Rhinovirus C	Rhinovirus C7	HRV-C7	1219379	Human rhinovirus C7	NA	no sequesnces is classified in this genotype, and reference strain is only assigned until to genus
Rhinovirus C	Rhinovirus C8	HRV-C8	1219380	Human rhinovirus C8	1/1 (100%)
Rhinovirus C	Rhinovirus C9	HRV-C9	1220265	Human rhinovirus C9	1/1 (100%)
Rhinovirus C	Rhinovirus C10	HRV-C10	1219419	Human rhinovirus C10	9/9 (100%)
Rhinovirus C	Rhinovirus C11	HRV-C11	1240004	Human rhinovirus C11	1/1 (100%)
Rhinovirus C	Rhinovirus C12	HRV-C12	1418064	Human rhinovirus C12	1/1 (100%)
Rhinovirus C	Rhinovirus C13	HRV-C13	NL	NA	NA	genotype not list in NCBI, and reference strain is only assigned until to genus
Rhinovirus C	Rhinovirus C14	HRV-C14	NL	NA	NA	genotype not list in NCBI, and reference strain is only assigned until to genus
Rhinovirus C	Rhinovirus C15	HRV-C15	1418033	Human rhinovirus C15	3/5 (60%)
Rhinovirus C	Rhinovirus C16	HRV-C16	NL	NA	NA	genotype not list in NCBI, and reference strain is only assigned until to genus
Rhinovirus C	Rhinovirus C17	HRV-C17	1219404	Human rhinovirus C17	0/2 (0%)
Rhinovirus C	Rhinovirus C18	HRV-C18	1418065	Human rhinovirus C18	0/1 (0%)
Rhinovirus C	Rhinovirus C19	HRV-C19	1418043	Human rhinovirus C19	1/1 (100%)
Rhinovirus C	Rhinovirus C20	HRV-C20	1418062	Human rhinovirus C20	1/1 (100%)
Rhinovirus C	Rhinovirus C21	HRV-C21	NL	NA	NA	genotype not list in NCBI, and reference strain is only assigned until to genus
Rhinovirus C	Rhinovirus C22	HRV-C22	1418070	Human rhinovirus C22	1/1 (100%)
Rhinovirus C	Rhinovirus C23	HRV-C23	NL	NA	NA	genotype not list in NCBI, and reference strain is only assigned until to genus
Rhinovirus C	Rhinovirus C24	HRV-C24	NL	NA	NA	genotype not list in NCBI, and reference strain is only assigned until to genus
Rhinovirus C	Rhinovirus C25	HRV-C25	1418066	Human rhinovirus C25	1/1 (100%)
Rhinovirus C	Rhinovirus C26	HRV-C26	NL	NA	NA	genotype not list in NCBI, and reference strain is only assigned until to genus
Rhinovirus C	Rhinovirus C27	HRV-C27	NL	NA	NA	genotype not list in NCBI, and reference strain is only assigned until to genus
Rhinovirus C	Rhinovirus C28	HRV-C28	1418042	Human rhinovirus C28	2/2 (100%)
Rhinovirus C	Rhinovirus C29	HRV-C29	NL	NA	NA	genotype not list in NCBI, and reference strain is only assigned until to genus
Rhinovirus C	Rhinovirus C30	HRV-C30	NL	NA	NA	genotype not list in NCBI, and reference strain is only assigned until to genus
Rhinovirus C	Rhinovirus C31	HRV-C31	NL	NA	NA	genotype not list in NCBI, and reference strain is only assigned until to genus
Rhinovirus C	Rhinovirus C32	HRV-C32	1219405	Human rhinovirus C32	NA	no sequesnces is classified in this genotype, and reference strain is only assigned until to genus
Rhinovirus C	Rhinovirus C33	HRV-C33	NL	NA	NA	genotype not list in NCBI, and reference strain is only assigned until to genus
Rhinovirus C	Rhinovirus C34	HRV-C34	NL	NA	NA	genotype not list in NCBI, and reference strain is only assigned until to genus
Rhinovirus C	Rhinovirus C35	HRV-C35	1077430	Human rhinovirus C35	1/1 (100%)
Rhinovirus C	Rhinovirus C36	HRV-C36	1418041	Human rhinovirus C36	0/1 (0%)	unpublished prototype
Rhinovirus C	Rhinovirus C37	HRV-C37	1418069	Human rhinovirus C37	0/1 (0%)	unpublished prototype
Rhinovirus C	Rhinovirus C38	HRV-C38	NL	NA	NA	unpublished prototype
Rhinovirus C	Rhinovirus C39	HRV-C39	1418035	Human rhinovirus C39	2/2 (100%)
Rhinovirus C	Rhinovirus C40	HRV-C40	1219406	Human rhinovirus C40	NA	no sequesnces is classified in this genotype, and reference strain is only assigned until to genus
Rhinovirus C	Rhinovirus C41	HRV-C41	NL	NA	NA	unpublished prototype
Rhinovirus C	Rhinovirus C42	HRV-C42	1219407	Human rhinovirus C42	NA	no sequesnces is classified in this genotype, and reference strain is only assigned until to genus
Rhinovirus C	Rhinovirus C43	HRV-C43	1219413	Human rhinovirus C43	2/2 (100%)
Rhinovirus C	Rhinovirus C44	HRV-C44	NL	NA	NA	genotype not list in NCBI, and reference strain is only assigned until to genus
Rhinovirus C	Rhinovirus C45	HRV-C45	NL	NA	NA	genotype not list in NCBI, and reference strain is only assigned until to genus
Rhinovirus C	Rhinovirus C46	HRV-C46	NL	NA	NA	genotype not list in NCBI, and reference strain is only assigned until to genus
Rhinovirus C	Rhinovirus C47	HRV-C47	NL	NA	NA	genotype not list in NCBI, and reference strain is only assigned until to genus
Rhinovirus C	Rhinovirus C48	HRV-C48	NL	NA	NA	genotype not list in NCBI, and reference strain is only assigned until to genus
Rhinovirus C	Rhinovirus C49	HRV-C49	1418067	Human rhinovirus C49	2/2 (100%)
Rhinovirus C	Rhinovirus C50	HRV-C50	NL	NA	NA	genotype not list in NCBI, and reference strain is only assigned until to genus
Rhinovirus C	Rhinovirus C51	HRV-C51	NL	NA	NA	genotype not list in NCBI, and reference strain is only assigned until to genus
Rhinovirus C	Rhinovirus C52	HRV-C52	NL	NA	NA	unpublished prototype
Rhinovirus C	Rhinovirus C53	HRV-C53	NL	NA	NA	unpublished prototype
Rhinovirus C	Rhinovirus C54	HRV-C54	1604833	Human rhinovirus C54	1/1 (100%)
NL : the ICTV's genotype is not list in NCBI Taxonomy database
NA : not avalible
